# Supplementary material for: 3-Amino­pyridin-1-ium 3-carb­oxy­benzo­ate
Source: Acta Crystallogr Sect E Struct Rep Online. 2012 Apr 21;68(Pt 5):o1444. doi: 10.1107/S1600536812016108 (PMC3344561; doi:10.1107/S1600536812016108)
Supplement: Supplementary file 1 [file e-68-o1444-sup1.cif]

##############################################################################
#                                                                            #
# This CIF contains the data in a paper accepted for publication in          #
# Acta Crystallographica Section E. It conforms to the requirements of       #
# Notes for Authors for Acta Crystallographica Section E, and has been       #
# peer reviewed under the auspices of the IUCr Commission on Journals.       #
#                                                                            #
# Full details of the Crystallographic Information File format               #
# are given in the paper "The Crystallographic Information File (CIF):       #
# a New Standard Archive File for Crystallography" by S. R. Hall, F. H.      #
# Allen and I. D. Brown [Acta Cryst. (1991), A47, 655-685].                  #
#                                                                            #
# The current version of the core CIF dictionary is obtainable from          #
# ftp://ftp.iucr.org/pub/cif_core.dic.                                       #
#                                                                            #
# Software is freely available for graphical display of the structure(s)     #
# in this CIF. For information consult the CIF software page                 #
# http://www.iucr.org/resources/cif/software.                                #
#                                                                            #
# This file may be used for bona fide research purposes within the           #
# scientific community so long as proper attribution is given to the journal # 
# article from which it was obtained.                                        #
#                                                                            #
##############################################################################
data_I
_audit_creation_method     SHELXL-97
_chemical_name_systematic
;
3-Aminopyridin-1-ium 3-carboxybenzoate
;
_chemical_name_common     ?
_chemical_formula_moiety     'C5 H7 N2 +, C8 H5 O4 -'
_chemical_formula_sum     'C13 H12 N2 O4'
_chemical_formula_iupac     'C5 H7 N2 +, C8 H5 O4 -'
_chemical_formula_weight     260.25
_chemical_melting_point     ?
_symmetry_cell_setting     monoclinic
_symmetry_space_group_name_H-M     'P 21/c'
_symmetry_space_group_name_Hall     '-P 2ybc'
loop_
    _symmetry_equiv_pos_as_xyz
    'x, y, z'
    '-x, y+1/2, -z+1/2'
    '-x, -y, -z'
    'x, -y-1/2, z-1/2'
_cell_length_a     11.9282(13)
_cell_length_b     8.3715(9)
_cell_length_c     13.1421(14)
_cell_angle_alpha     90.00
_cell_angle_beta     113.138(2)
_cell_angle_gamma     90.00
_cell_volume     1206.8(2)
_cell_formula_units_Z     4
_cell_measurement_reflns_used     4087
_cell_measurement_theta_min     2.96
_cell_measurement_theta_max     25.30
_cell_measurement_temperature     298(2)
_exptl_crystal_description     Prism
_exptl_crystal_colour     Colourless
_exptl_crystal_size_max     0.42
_exptl_crystal_size_mid     0.28
_exptl_crystal_size_min     0.19
_exptl_crystal_density_diffrn     1.432
_exptl_crystal_density_meas     .
_exptl_crystal_density_method     'not measured'
_exptl_crystal_F_000     544
_exptl_absorpt_coefficient_mu     0.108
_exptl_absorpt_correction_type     none
_exptl_absorpt_process_details     ?
_exptl_absorpt_correction_T_min     ?
_exptl_absorpt_correction_T_max     ?
_exptl_special_details     ?
_diffrn_ambient_temperature     298(2)
_diffrn_radiation_type     MoK\a
_diffrn_radiation_wavelength     0.71073
_diffrn_radiation_source     'fine-focus sealed tube'
_diffrn_radiation_monochromator     graphite
_diffrn_measurement_device_type     'Bruker SMART APEX CCD area-detector'
_diffrn_measurement_method     'omega scans'
_diffrn_detector_area_resol_mean     0.83
_diffrn_reflns_number     9652
_diffrn_reflns_av_R_equivalents     0.0651
_diffrn_reflns_av_sigmaI/netI     0.0430
_diffrn_reflns_theta_min     1.86
_diffrn_reflns_theta_max     25.36
_diffrn_reflns_theta_full     25.36
_diffrn_measured_fraction_theta_max     0.999
_diffrn_measured_fraction_theta_full     0.999
_diffrn_reflns_limit_h_min     -14
_diffrn_reflns_limit_h_max     14
_diffrn_reflns_limit_k_min     -10
_diffrn_reflns_limit_k_max     10
_diffrn_reflns_limit_l_min     -15
_diffrn_reflns_limit_l_max     15
_refine_special_details
;
Refinement of <i>F</i>^2^ against ALL reflections. The weighted <i>R</i>-factor
<i>wR</i> and goodness of fit <i>S</i> are based on <i>F</i>^2^, conventional
<i>R</i>-factors <i>R</i> are based on <i>F</i>, with <i>F</i> set to zero for
negative <i>F</i>^2^. The threshold expression of <i>F</i>^2^ >
\s(<i>F</i>^2^) is used only for calculating <i>R</i>-factors(gt) <i>etc</i>.
and is not relevant to the choice of reflections for refinement.
<i>R</i>-factors based on <i>F</i>^2^ are statistically about twice as large
as those based on <i>F</i>, and <i>R</i>- factors based on ALL data will be
even larger.
;
_reflns_number_total     2216
_reflns_number_gt     1668
_reflns_threshold_expression     >2sigma(I)
_refine_ls_structure_factor_coef     Fsqd
_refine_ls_matrix_type     full
_refine_ls_R_factor_all     0.0713
_refine_ls_R_factor_gt     0.0553
_refine_ls_wR_factor_gt     0.1441
_refine_ls_wR_factor_ref     0.1538
_refine_ls_goodness_of_fit_ref     1.048
_refine_ls_restrained_S_all     1.048
_refine_ls_number_reflns     2216
_refine_ls_number_parameters     184
_refine_ls_number_restraints     4
_refine_ls_hydrogen_treatment     mixed
_refine_ls_weighting_scheme     calc
_refine_ls_weighting_details
         'calc w=1/[\s^2^(Fo^2^)+(0.0836P)^2^+0.2115P] where P=(Fo^2^+2Fc^2^)/3'
_atom_sites_solution_hydrogens     geom
_atom_sites_solution_primary     direct
_atom_sites_solution_secondary     difmap
_refine_ls_shift/su_max     0.000
_refine_ls_shift/su_mean     0.000
_refine_diff_density_max     0.234
_refine_diff_density_min     -0.384
_refine_ls_extinction_method     none
_refine_ls_extinction_coef     ?
loop_
    _atom_type_symbol
    _atom_type_description
    _atom_type_scat_dispersion_real
    _atom_type_scat_dispersion_imag
    _atom_type_scat_source
    'C' 'C' 0.0033 0.0016
                         'International Tables Vol C Tables 4.2.6.8 and 6.1.1.4'
    'H' 'H' 0.0000 0.0000
                         'International Tables Vol C Tables 4.2.6.8 and 6.1.1.4'
    'N' 'N' 0.0061 0.0033
                         'International Tables Vol C Tables 4.2.6.8 and 6.1.1.4'
    'O' 'O' 0.0106 0.0060
                         'International Tables Vol C Tables 4.2.6.8 and 6.1.1.4'
_computing_data_collection     'SMART (Bruker, 2007)'
_computing_cell_refinement     'SAINT (Bruker, 2007)'
_computing_data_reduction     'SAINT (Bruker, 2007)'
_computing_structure_solution     'SHELXTL (Sheldrick, 2008)'
_computing_structure_refinement     'SHELXTL (Sheldrick, 2008)'
_computing_molecular_graphics     'SHELXTL (Sheldrick, 2008)'
_computing_publication_material     'SHELXTL (Sheldrick, 2008)'
loop_
    _atom_site_type_symbol
    _atom_site_label
    _atom_site_fract_x
    _atom_site_fract_y
    _atom_site_fract_z
    _atom_site_U_iso_or_equiv
    _atom_site_adp_type
    _atom_site_calc_flag
    _atom_site_refinement_flags
    _atom_site_occupancy
    _atom_site_symmetry_multiplicity
    _atom_site_disorder_assembly
    _atom_site_disorder_group
    O O1 0.58230(14) 0.2128(2) 0.26222(13) 0.0548(5) Uani d D 1 1 . .
    H H1 0.6446(16) 0.257(3) 0.3133(16) 0.066 Uiso d D 1 1 . .
    O O2 0.6431(2) 0.3505(3) 0.15207(17) 0.1158(10) Uani d . 1 1 . .
    O O3 0.22032(13) -0.15499(19) 0.09404(13) 0.0517(5) Uani d . 1 1 . .
    O O4 0.09883(14) -0.1061(2) -0.07778(15) 0.0694(6) Uani d . 1 1 . .
    N N1 0.11595(19) 0.0115(3) 0.26504(17) 0.0627(6) Uani d D 1 1 . .
    H H1A 0.0560(18) 0.027(3) 0.1989(12) 0.075 Uiso d D 1 1 . .
    H H1B 0.1824(17) -0.047(3) 0.270(2) 0.075 Uiso d D 1 1 . .
    C C1 0.46713(18) 0.1929(2) 0.06964(17) 0.0403(5) Uani d . 1 1 . .
    C C2 0.38557(17) 0.0848(2) 0.08307(17) 0.0361(5) Uani d . 1 1 . .
    H H2 0.3967 0.0498 0.1535 0.043 Uiso calc R 1 1 . .
    C C3 0.28745(17) 0.0288(2) -0.00859(17) 0.0369(5) Uani d . 1 1 . .
    C C4 0.27335(19) 0.0822(3) -0.11310(18) 0.0452(6) Uani d . 1 1 . .
    H H4 0.2077 0.0461 -0.1749 0.054 Uiso calc R 1 1 . .
    C C5 0.3553(2) 0.1878(3) -0.12654(19) 0.0511(6) Uani d . 1 1 . .
    H H5 0.3453 0.2216 -0.1970 0.061 Uiso calc R 1 1 . .
    C C6 0.4514(2) 0.2428(3) -0.03560(18) 0.0477(6) Uani d . 1 1 . .
    H H6 0.5065 0.3141 -0.0446 0.057 Uiso calc R 1 1 . .
    C C7 0.5726(2) 0.2594(3) 0.16453(19) 0.0497(6) Uani d . 1 1 . .
    C C8 0.19579(18) -0.0850(2) 0.00273(18) 0.0420(5) Uani d . 1 1 . .
    N N9 0.0135(3) 0.2041(3) 0.4558(3) 0.0770(8) Uani d D 1 1 . .
    H H9 -0.0550(17) 0.256(3) 0.451(3) 0.092 Uiso d D 1 1 . .
    C C10 0.0165(2) 0.1532(3) 0.3625(3) 0.0608(7) Uani d . 1 1 . .
    H H10 -0.0470 0.1791 0.2959 0.073 Uiso calc R 1 1 . .
    C C11 0.11220(19) 0.0622(2) 0.36152(19) 0.0443(6) Uani d . 1 1 . .
    C C12 0.2049(2) 0.0253(3) 0.46412(19) 0.0453(5) Uani d . 1 1 . .
    H H12 0.2703 -0.0377 0.4673 0.054 Uiso calc R 1 1 . .
    C C13 0.1992(3) 0.0818(3) 0.5596(2) 0.0601(7) Uani d . 1 1 . .
    H H13 0.2613 0.0589 0.6276 0.072 Uiso calc R 1 1 . .
    C C14 0.1005(3) 0.1731(3) 0.5541(3) 0.0776(10) Uani d . 1 1 . .
    H H14 0.0951 0.2122 0.6183 0.093 Uiso calc R 1 1 . .
loop_
    _atom_site_aniso_label
    _atom_site_aniso_U_11
    _atom_site_aniso_U_22
    _atom_site_aniso_U_33
    _atom_site_aniso_U_12
    _atom_site_aniso_U_13
    _atom_site_aniso_U_23
    O1 0.0476(10) 0.0693(11) 0.0425(10) -0.0175(8) 0.0122(7) -0.0059(8)
    O2 0.1051(17) 0.170(2) 0.0587(13) -0.1032(17) 0.0171(12) -0.0029(14)
    O3 0.0402(9) 0.0588(10) 0.0498(10) -0.0096(7) 0.0110(7) 0.0132(8)
    O4 0.0380(9) 0.0790(12) 0.0653(12) -0.0198(9) -0.0074(8) 0.0209(10)
    N1 0.0545(13) 0.0724(15) 0.0462(13) 0.0151(11) 0.0038(10) -0.0017(11)
    C1 0.0343(11) 0.0422(12) 0.0442(12) -0.0037(9) 0.0151(9) -0.0032(9)
    C2 0.0322(10) 0.0388(11) 0.0361(11) 0.0012(8) 0.0121(8) 0.0021(9)
    C3 0.0299(10) 0.0365(11) 0.0404(12) 0.0017(8) 0.0098(9) 0.0020(9)
    C4 0.0401(12) 0.0502(13) 0.0379(12) -0.0036(10) 0.0075(9) 0.0010(10)
    C5 0.0539(14) 0.0619(15) 0.0382(13) -0.0053(12) 0.0189(11) 0.0047(11)
    C6 0.0453(13) 0.0520(13) 0.0490(14) -0.0113(10) 0.0222(10) 0.0014(11)
    C7 0.0459(13) 0.0583(14) 0.0436(13) -0.0140(11) 0.0164(11) -0.0023(11)
    C8 0.0306(11) 0.0409(12) 0.0476(13) -0.0003(9) 0.0081(10) 0.0050(10)
    N9 0.0859(19) 0.0427(13) 0.136(3) 0.0153(12) 0.079(2) 0.0137(15)
    C10 0.0443(14) 0.0436(14) 0.099(2) 0.0090(11) 0.0326(14) 0.0114(13)
    C11 0.0364(12) 0.0365(12) 0.0572(14) -0.0002(9) 0.0155(10) 0.0022(10)
    C12 0.0417(12) 0.0433(12) 0.0523(14) 0.0060(10) 0.0200(10) -0.0008(10)
    C13 0.0775(18) 0.0521(15) 0.0565(16) -0.0061(13) 0.0326(14) -0.0062(12)
    C14 0.130(3) 0.0440(15) 0.102(3) -0.0105(17) 0.092(2) -0.0148(15)
_geom_special_details
;
All e.s.d.'s (except the e.s.d. in the dihedral angle between two l.s. planes)
are estimated using the full covariance matrix. The cell e.s.d.'s are taken
into account individually in the estimation of e.s.d.'s in distances, angles
and torsion angles; correlations between e.s.d.'s in cell parameters are only
used when they are defined by crystal symmetry. An approximate (isotropic)
treatment of cell e.s.d.'s is used for estimating e.s.d.'s involving l.s.
planes.
;
loop_
    _geom_bond_atom_site_label_1
    _geom_bond_atom_site_label_2
    _geom_bond_site_symmetry_2
    _geom_bond_distance
    _geom_bond_publ_flag
    O1 C7 . 1.303(3) ?
    O1 H1 . 0.864(10) ?
    O2 C7 . 1.193(3) ?
    O3 C8 . 1.262(3) ?
    O4 C8 . 1.236(2) ?
    N1 C11 . 1.354(3) ?
    N1 H1A . 0.892(10) ?
    N1 H1B . 0.909(10) ?
    C1 C6 . 1.385(3) ?
    C1 C2 . 1.390(3) ?
    C1 C7 . 1.488(3) ?
    C2 C3 . 1.390(3) ?
    C2 H2 . 0.9300 ?
    C3 C4 . 1.390(3) ?
    C3 C8 . 1.501(3) ?
    C4 C5 . 1.380(3) ?
    C4 H4 . 0.9300 ?
    C5 C6 . 1.370(3) ?
    C5 H5 . 0.9300 ?
    C6 H6 . 0.9300 ?
    N9 C10 . 1.312(4) ?
    N9 C14 . 1.327(4) ?
    N9 H9 . 0.905(10) ?
    C10 C11 . 1.376(3) ?
    C10 H10 . 0.9300 ?
    C11 C12 . 1.401(3) ?
    C12 C13 . 1.367(3) ?
    C12 H12 . 0.9300 ?
    C13 C14 . 1.382(4) ?
    C13 H13 . 0.9300 ?
    C14 H14 . 0.9300 ?
loop_
    _geom_angle_atom_site_label_1
    _geom_angle_atom_site_label_2
    _geom_angle_atom_site_label_3
    _geom_angle_site_symmetry_1
    _geom_angle_site_symmetry_3
    _geom_angle
    _geom_angle_publ_flag
    C7 O1 H1 . . 110.8(18) ?
    C11 N1 H1A . . 123.9(18) ?
    C11 N1 H1B . . 116.5(18) ?
    H1A N1 H1B . . 119(3) ?
    C6 C1 C2 . . 119.72(19) ?
    C6 C1 C7 . . 117.55(19) ?
    C2 C1 C7 . . 122.73(19) ?
    C1 C2 C3 . . 120.16(19) ?
    C1 C2 H2 . . 119.9 ?
    C3 C2 H2 . . 119.9 ?
    C2 C3 C4 . . 118.80(19) ?
    C2 C3 C8 . . 121.75(19) ?
    C4 C3 C8 . . 119.45(19) ?
    C5 C4 C3 . . 121.0(2) ?
    C5 C4 H4 . . 119.5 ?
    C3 C4 H4 . . 119.5 ?
    C6 C5 C4 . . 119.7(2) ?
    C6 C5 H5 . . 120.2 ?
    C4 C5 H5 . . 120.2 ?
    C5 C6 C1 . . 120.6(2) ?
    C5 C6 H6 . . 119.7 ?
    C1 C6 H6 . . 119.7 ?
    O2 C7 O1 . . 122.2(2) ?
    O2 C7 C1 . . 122.2(2) ?
    O1 C7 C1 . . 115.60(19) ?
    O4 C8 O3 . . 122.5(2) ?
    O4 C8 C3 . . 118.6(2) ?
    O3 C8 C3 . . 118.89(18) ?
    C10 N9 C14 . . 123.3(2) ?
    C10 N9 H9 . . 116(2) ?
    C14 N9 H9 . . 120(2) ?
    N9 C10 C11 . . 121.0(3) ?
    N9 C10 H10 . . 119.5 ?
    C11 C10 H10 . . 119.5 ?
    N1 C11 C10 . . 121.0(2) ?
    N1 C11 C12 . . 121.9(2) ?
    C10 C11 C12 . . 117.2(2) ?
    C13 C12 C11 . . 120.1(2) ?
    C13 C12 H12 . . 119.9 ?
    C11 C12 H12 . . 119.9 ?
    C12 C13 C14 . . 119.5(3) ?
    C12 C13 H13 . . 120.3 ?
    C14 C13 H13 . . 120.3 ?
    N9 C14 C13 . . 118.9(2) ?
    N9 C14 H14 . . 120.6 ?
    C13 C14 H14 . . 120.6 ?
loop_
    _geom_hbond_atom_site_label_D
    _geom_hbond_atom_site_label_H
    _geom_hbond_atom_site_label_A
    _geom_hbond_site_symmetry_A
    _geom_hbond_distance_DH
    _geom_hbond_distance_HA
    _geom_hbond_distance_DA
    _geom_hbond_angle_DHA
    _geom_hbond_publ_flag
    N1 H1B O3 . 0.910(10)
                        2.69(2) 3.277(3) 124(2) n
    O1 H1 O3 2_655 0.860(10)
                           1.756(11) 2.616(2) 173(3) y
    N1 H1A O4 3 0.890(10)
                        2.018(13) 2.880(2) 162(2) y
    N1 H1B O2 2_645 0.910(10)
                            2.109(15) 2.967(3) 157(2) y
    N9 H9 O3 2 0.910(10)
                       1.969(12) 2.858(3) 167(3) y
    N9 H9 O4 2 0.910(10)
                       2.25(2) 2.930(3) 131(3) y
_iucr_refine_instructions_details
;
TITL 181MMD10 in P2(1)/c
CELL 0.71073  11.9282   8.3715  13.1421  90.000 113.138  90.000
ZERR    4.00   0.0013   0.0009   0.0014   0.000   0.002   0.000
LATT 1
SYMM -X, 0.5+Y, 0.5-Z
SFAC C  H  N  O
UNIT 52 48 8 16
ACTA
LIST 4
L.S. 10
MPLA 3 O1 C7 O2
MPLA 6 C1 C2 C3 C4 C5 C6
MPLA 3 O3 C8 O4
MPLA 6 N9 C10 C11 C12 C13 C14
MPLA 6 C1 C2 C3 C4 C5 C6
EQIV $1  -x+1, y+1/2, -z+1/2
EQIV $2  -x, -y, -z
EQIV $3  -x+1, y-1/2, -z+1/2
EQIV $4  -x, y+1/2, -z+1/2
eqiv $5   x, -y+1/2, z-1/2
DFIX 0.90 0.01 N1 H1A N1 H1B N9 H9
DFIX 0.85 0.01 O1 H1
mpla 6 c1 c2 c3 c4 c5 c6
mpla 6 n9_$5 c10_$5 c11_$5 c12_$5 c13_$5 c14_$5
HTAB
HTAB N1 O3
HTAB O1 O3_$1
HTAB N1 O4_$2
HTAB N1 O2_$3
HTAB N9 O3_$4
HTAB N9 O4_$4
CONF
BOND $H
FMAP 2
PLAN 20
SIZE 0.19 0.28 0.42
TEMP 25
WGHT    0.083600    0.211500
FVAR       0.49448
O1    4    0.582299    0.212814    0.262221    11.00000    0.04758    0.06930 =
         0.04251   -0.00586    0.01216   -0.01753
H1    2    0.644617    0.256779    0.313325    11.00000   -1.20000
O2    4    0.643132    0.350471    0.152065    11.00000    0.10509    0.16957 =
         0.05866   -0.00287    0.01710   -0.10317
O3    4    0.220318   -0.154988    0.094038    11.00000    0.04024    0.05878 =
         0.04980    0.01322    0.01104   -0.00961
O4    4    0.098834   -0.106131   -0.077776    11.00000    0.03799    0.07904 =
         0.06535    0.02093   -0.00736   -0.01980
N1    3    0.115950    0.011492    0.265040    11.00000    0.05450    0.07244 =
         0.04619   -0.00168    0.00380    0.01505
H1A   2    0.056016    0.026945    0.198897    11.00000   -1.20000
H1B   2    0.182363   -0.046638    0.270260    11.00000   -1.20000
C1    1    0.467127    0.192942    0.069639    11.00000    0.03431    0.04218 =
         0.04417   -0.00324    0.01511   -0.00370
C2    1    0.385569    0.084805    0.083066    11.00000    0.03223    0.03880 =
         0.03611    0.00210    0.01213    0.00115
AFIX  43
H2    2    0.396671    0.049809    0.153545    11.00000   -1.20000
AFIX   0
C3    1    0.287453    0.028838   -0.008587    11.00000    0.02992    0.03648 =
         0.04040    0.00202    0.00977    0.00175
C4    1    0.273348    0.082175   -0.113098    11.00000    0.04012    0.05024 =
         0.03789    0.00101    0.00752   -0.00355
AFIX  43
H4    2    0.207667    0.046096   -0.174921    11.00000   -1.20000
AFIX   0
C5    1    0.355283    0.187817   -0.126538    11.00000    0.05392    0.06188 =
         0.03815    0.00472    0.01890   -0.00528
AFIX  43
H5    2    0.345330    0.221561   -0.196996    11.00000   -1.20000
AFIX   0
C6    1    0.451355    0.242751   -0.035600    11.00000    0.04533    0.05203 =
         0.04904    0.00135    0.02222   -0.01129
AFIX  43
H6    2    0.506481    0.314141   -0.044624    11.00000   -1.20000
AFIX   0
C7    1    0.572629    0.259407    0.164527    11.00000    0.04595    0.05832 =
         0.04364   -0.00228    0.01644   -0.01401
C8    1    0.195787   -0.084967    0.002727    11.00000    0.03057    0.04091 =
         0.04762    0.00500    0.00808   -0.00031
N9    3    0.013542    0.204058    0.455766    11.00000    0.08591    0.04271 =
         0.13560    0.01374    0.07922    0.01526
H9    2   -0.055029    0.255871    0.450846    11.00000   -1.20000
C10   1    0.016510    0.153217    0.362455    11.00000    0.04431    0.04364 =
         0.09870    0.01138    0.03261    0.00904
AFIX  43
H10   2   -0.047005    0.179060    0.295911    11.00000   -1.20000
AFIX   0
C11   1    0.112200    0.062199    0.361523    11.00000    0.03641    0.03650 =
         0.05720    0.00224    0.01555   -0.00016
C12   1    0.204855    0.025303    0.464117    11.00000    0.04173    0.04335 =
         0.05228   -0.00079    0.01995    0.00597
AFIX  43
H12   2    0.270328   -0.037750    0.467261    11.00000   -1.20000
AFIX   0
C13   1    0.199215    0.081774    0.559566    11.00000    0.07746    0.05211 =
         0.05646   -0.00622    0.03256   -0.00610
AFIX  43
H13   2    0.261308    0.058920    0.627646    11.00000   -1.20000
AFIX   0
C14   1    0.100518    0.173095    0.554105    11.00000    0.12989    0.04398 =
         0.10230   -0.01483    0.09233   -0.01052
AFIX  43
H14   2    0.095149    0.212191    0.618277    11.00000   -1.20000
HKLF 4
REM  181MMD10 in P2(1)/c
REM R1 =  0.0553 for   1668 Fo > 4sig(Fo)  and  0.0713 for all   2216 data
REM    184 parameters refined using      4 restraints
END
;
data_global
_journal_date_recd_electronic     2012-03-14
_journal_date_accepted     2012-04-12
_journal_name_full     'Acta Crystallographica, Section E'
_journal_year     2012
_journal_volume     68
_journal_issue      5
_journal_page_first     o1444
_journal_page_last     o1444
_journal_paper_category     QO
_journal_paper_doi     10.1107/S1600536812016108
_journal_coeditor_code     GK2468
_publ_contact_author_name     'Hern\'andez-Ortega, Sim\'on'
_publ_contact_author_address
;
Instituto de Qu\'imica
Universidad Nacional Aut\'onoma de M\'exico
circuito exterior, ciudad universitaria,
M\'exico 04510, M\'exico.
;
_publ_contact_author_email     'simonho@unam.mx, cenriqueza@yahoo.com.mx'
_publ_contact_author_fax     '+525556162203'
_publ_contact_author_phone     '+52 5556224415'
_publ_section_title
;
3-Aminopyridin-1-ium 3-carboxybenzoate
;
_publ_section_title_footnote     .
loop_
    _publ_author_name
    _publ_author_address
    'Campos-Gaxiola, Jose J.'
;
Facultad de Ingenier\'ia Mochis,
Universidad Aut\'onoma de Sinaloa
Fuente de Poseid\'on y Prol. Angel Flores, CP 81223,
Los Mochis, Sinaloa,
Mexico
;
    'Hern\'andez-Ortega, Sim\'on'
;
Instituto de Qu\'imica
Universidad Nacional Aut\'onoma de M\'exico
Circuito Exterior, Ciudad Universitaria,
M\'exico 04510
Mexico
;
    'Morales-Morales, David'
;
Instituto de Qu\'imica
Universidad Nacional Aut\'onoma de M\'exico
Circuito Exterior, Ciudad Universitaria,
M\'exico 04510
Mexico
;
    'Cruz Enr\'iquez*, Adriana'
;
Facultad de Ingenier\'ia Mochis,
Universidad Aut\'onoma de Sinaloa
Fuente de Poseid\'on y Prol. Angel Flores, CP 81223,
Los Mochis, Sinaloa,
Mexico
;
_publ_section_synopsis     .
