# Supplementary material for: 3-Amino­pyridin-1-ium 3-carb­oxy­benzo­ate
Source: Acta Crystallogr Sect E Struct Rep Online. 2012 Apr 21;68(Pt 5):o1444. doi: 10.1107/S1600536812016108 (PMC3344561; doi:10.1107/S1600536812016108)
Supplement: Supplementary file 2 [file e-68-o1444-Isup2.hkl]

# 
# h,k,l, Fc-squared, Fo-squared, sigma(Fo-squared) and status flag 
# 
data_I
_shelx_title ' 181MMD10 in P2(1)/c' 
_shelx_refln_list_code          4 
_shelx_F_calc_maximum      172.65 
_exptl_crystal_F_000       544.00 
_reflns_d_resolution_high  0.8296 
 
loop_ 
 _symmetry_equiv_pos_as_xyz 
 'x, y, z' 
 '-x, y+1/2, -z+1/2' 
 '-x, -y, -z' 
 'x, -y-1/2, z-1/2' 
 
_cell_length_a    11.9282 
_cell_length_b     8.3715 
_cell_length_c    13.1421 
_cell_angle_alpha  90.000 
_cell_angle_beta  113.138 
_cell_angle_gamma  90.000 
 
_shelx_F_squared_multiplier     1.000 
 
loop_ 
 _refln_index_h 
 _refln_index_k 
 _refln_index_l 
 _refln_F_squared_calc 
 _refln_F_squared_meas 
 _refln_F_squared_sigma 
 _refln_observed_status 
   1   0   0      120.51      112.91      5.01 o 
   2   0   0       19.98        8.06      1.20 o 
   3   0   0      133.74      155.00      5.16 o 
   4   0   0      393.57      434.85     30.26 o 
   5   0   0      901.72      899.08     33.33 o 
   6   0   0      789.84      827.64     33.66 o 
   7   0   0       10.11       10.18      2.88 o 
   8   0   0       32.18       26.37      4.15 o 
   9   0   0      658.90      632.32     18.78 o 
  10   0   0      499.77      505.38     17.97 o 
  11   0   0      199.08      236.89     13.32 o 
  12   0   0      174.25      139.10     10.97 o 
  13   0   0       56.02       41.26      7.70 o 
   1   1   0       12.48       24.30      0.95 o 
   2   1   0      226.99      250.06      4.31 o 
   3   1   0       42.77       51.94      1.52 o 
   4   1   0      771.40      802.75     10.46 o 
   5   1   0       12.31       13.95      1.46 o 
   6   1   0      264.84      259.10      6.71 o 
   7   1   0      347.75      358.55      7.75 o 
   8   1   0        1.31        1.89      1.52 o 
   9   1   0      588.73      566.05     25.79 o 
  10   1   0      183.75      195.36      8.40 o 
  11   1   0       91.25       79.13      5.67 o 
  12   1   0        3.10        2.41      2.32 o 
  13   1   0        0.08        0.05      2.55 o 
   0   2   0      679.75      652.81     42.96 o 
   1   2   0     4997.44     4813.39    189.44 o 
   2   2   0    10188.94     9195.96    285.31 o 
   3   2   0     1009.44      959.72     19.30 o 
   4   2   0      164.63      177.27      4.25 o 
   5   2   0      684.09      720.95     10.27 o 
   6   2   0       35.62       44.05      1.93 o 
   7   2   0       83.04       86.79      4.07 o 
   8   2   0       76.25       76.76      3.85 o 
   9   2   0      190.60      187.74     10.35 o 
  10   2   0      374.35      360.34     10.88 o 
  11   2   0       14.67       12.86      3.23 o 
  12   2   0       95.25      111.15      7.11 o 
   1   3   0     1035.72     1051.67     51.33 o 
   2   3   0      680.18      661.28     23.21 o 
   3   3   0       47.22       62.03      2.41 o 
   4   3   0       45.43       46.97      2.10 o 
   5   3   0        7.58        6.74      1.25 o 
   6   3   0       36.01       39.47      2.22 o 
   7   3   0      258.71      251.44      6.51 o 
   8   3   0      535.72      529.97     17.32 o 
   9   3   0       37.64       33.26      3.65 o 
  10   3   0       36.23       39.16      4.16 o 
  11   3   0        0.20       -0.66      2.03 o 
  12   3   0        0.72        1.01      2.38 o 
   0   4   0       39.08       39.14      2.65 o 
   1   4   0      702.84      647.51     26.90 o 
   2   4   0      375.84      360.29      9.97 o 
   3   4   0       37.10       35.29      2.36 o 
   4   4   0       16.19       22.54      1.78 o 
   5   4   0       62.56       65.51      3.04 o 
   6   4   0       40.35       32.11      2.23 o 
   7   4   0      472.06      469.81      9.16 o 
   8   4   0      234.42      230.82      6.92 o 
   9   4   0        9.39       10.66      2.43 o 
  10   4   0       32.65       37.21      5.20 o 
  11   4   0       10.37        9.86      3.81 o 
  12   4   0        0.22        3.12      3.19 o 
   1   5   0     1021.57     1120.55     34.05 o 
   2   5   0       42.80       31.87      2.41 o 
   3   5   0      236.57      221.16      6.25 o 
   4   5   0        0.41        0.81      1.29 o 
   5   5   0        3.12        2.57      1.48 o 
   6   5   0        0.28        0.81      1.51 o 
   7   5   0       56.53       56.00      4.46 o 
   8   5   0       84.32       70.42      5.05 o 
   9   5   0        8.16        8.56      2.76 o 
  10   5   0        1.10       -1.07      2.33 o 
  11   5   0       72.20       74.65      7.23 o 
   0   6   0       14.96       21.35      4.50 o 
   1   6   0      200.39      202.99      8.78 o 
   2   6   0        0.74       -0.31      1.24 o 
   3   6   0       80.80       78.16      3.98 o 
   4   6   0       54.89       52.76      3.48 o 
   5   6   0       28.34       25.23      2.96 o 
   6   6   0      153.22      142.99      6.50 o 
   7   6   0       32.44       29.17      3.77 o 
   8   6   0       66.06       67.24      5.28 o 
   9   6   0       31.71       33.42      4.42 o 
  10   6   0        9.56        6.96      3.75 o 
   1   7   0      157.01      163.09      8.84 o 
   2   7   0       84.84       73.35      4.98 o 
   3   7   0       85.55       99.65      5.71 o 
   4   7   0       10.70       10.47      2.41 o 
   5   7   0        0.01       -0.02      1.62 o 
   6   7   0       22.18       16.82      3.01 o 
   7   7   0        0.00        0.75      2.07 o 
   8   7   0        7.00        5.10      2.77 o 
   9   7   0       10.04       15.20      3.82 o 
   0   8   0      124.18      111.30      9.13 o 
   1   8   0        7.05        7.79      2.77 o 
   2   8   0        0.47        0.67      2.09 o 
   3   8   0        6.45        3.77      2.34 o 
   4   8   0        0.10        0.82      2.08 o 
   5   8   0        1.15       -1.16      1.98 o 
   6   8   0        8.28       10.72      3.31 o 
   7   8   0       13.06        9.94      3.88 o 
   8   8   0       13.61       18.51      5.08 o 
   1   9   0        1.80        4.90      2.61 o 
   2   9   0       18.32       21.46      4.06 o 
   3   9   0       23.38       21.82      4.21 o 
   4   9   0        0.04        1.83      2.40 o 
   5   9   0        0.51       -0.28      2.38 o 
   0  10   0        4.63        9.43      4.55 o 
   1  10   0        1.12        2.90      2.75 o 
 -13   1   1        3.64       -0.08      2.34 o 
 -12   1   1       20.23       23.05      4.21 o 
 -11   1   1      210.51      226.23      9.11 o 
 -10   1   1      113.70      114.50      6.14 o 
  -9   1   1       22.30       22.25      3.16 o 
  -8   1   1       69.92       66.45      4.17 o 
  -7   1   1       28.06       24.76      1.97 o 
  -6   1   1      145.00      137.38      3.85 o 
  -5   1   1     1063.92     1123.68     19.29 o 
  -4   1   1        8.82        4.20      0.94 o 
  -3   1   1     2083.34     2125.90     34.12 o 
  -2   1   1       44.19       45.66      1.30 o 
  -1   1   1      333.41      296.07      5.06 o 
   0   1   1      665.99      747.71     21.35 o 
   1   1   1     3609.82     3439.25    105.88 o 
   2   1   1     1800.98     1772.25     32.17 o 
   3   1   1      344.69      325.66      6.94 o 
   4   1   1       46.97       46.41      1.80 o 
   5   1   1       13.21       15.65      1.31 o 
   6   1   1      317.64      348.38      5.12 o 
   7   1   1       41.71       39.61      2.65 o 
   8   1   1       23.28       20.73      3.21 o 
   9   1   1      249.73      255.43      8.73 o 
  10   1   1        5.10        4.66      2.46 o 
  11   1   1        2.35        7.64      2.85 o 
  12   1   1        7.51       12.49      3.52 o 
 -13   2   1       10.68       14.10      3.69 o 
 -12   2   1       61.58       55.95      7.44 o 
 -11   2   1       34.58       30.79      4.22 o 
 -10   2   1      657.42      645.52     20.94 o 
  -9   2   1      182.52      146.40     16.16 o 
  -8   2   1      181.87      175.26      5.36 o 
  -7   2   1      245.99      270.17      6.22 o 
  -6   2   1       62.57       64.29      2.98 o 
  -5   2   1       42.54       33.78      1.66 o 
  -4   2   1      490.15      471.53      6.49 o 
  -3   2   1       86.45      107.18      2.55 o 
  -2   2   1    29809.09    19037.87   1290.83 o 
  -1   2   1     3498.38     3377.20     87.47 o 
   0   2   1        1.57        1.04      0.51 o 
   1   2   1       34.71       45.03      1.47 o 
   2   2   1     2106.27     2302.13     51.45 o 
   3   2   1        0.45        1.11      0.68 o 
   4   2   1       21.79       18.50      1.40 o 
   5   2   1      154.88      162.58      3.71 o 
   6   2   1      356.62      393.40      9.30 o 
   7   2   1      264.47      229.22      6.10 o 
   8   2   1      391.49      387.40      8.33 o 
   9   2   1      266.36      278.34     10.60 o 
  10   2   1       33.51       25.96      4.04 o 
  11   2   1       52.50       47.25      4.84 o 
  12   2   1       14.51       14.27      3.69 o 
 -12   3   1       49.98       58.15      5.34 o 
 -11   3   1       10.68       10.49      3.09 o 
 -10   3   1        6.39        5.22      2.43 o 
  -9   3   1      296.13      279.19      8.97 o 
  -8   3   1       19.42       21.70      2.46 o 
  -7   3   1       23.86       27.45      2.47 o 
  -6   3   1       28.84       36.05      2.08 o 
  -5   3   1      316.56      310.31      6.16 o 
  -4   3   1       13.04       10.68      1.29 o 
  -3   3   1     6674.70     6397.65    145.65 o 
  -2   3   1     2262.54     2250.88     67.91 o 
  -1   3   1     1230.95     1165.76     38.65 o 
   0   3   1       12.32       13.50      0.98 o 
   1   3   1       94.79       95.24      2.93 o 
   2   3   1       88.62       67.86      2.15 o 
   3   3   1      105.39      107.90      3.07 o 
   4   3   1        0.82        1.33      0.87 o 
   5   3   1       15.07       17.32      1.77 o 
   6   3   1      390.02      356.36      6.23 o 
   7   3   1     1211.22     1222.04     22.12 o 
   8   3   1        1.24        1.34      1.64 o 
   9   3   1       11.66       13.39      3.01 o 
  10   3   1        1.40        0.08      2.00 o 
  11   3   1        1.99        6.85      2.82 o 
  12   3   1        3.88       12.05      3.53 o 
 -12   4   1        1.01        0.92      2.93 o 
 -11   4   1        0.06        0.80      2.38 o 
 -10   4   1       12.66       11.40      3.00 o 
  -9   4   1       26.93       23.24      3.00 o 
  -8   4   1      316.01      330.45     12.59 o 
  -7   4   1        2.35        3.08      1.56 o 
  -6   4   1        1.05        0.18      1.01 o 
  -5   4   1      612.77      610.72     16.12 o 
  -4   4   1     2306.29     2587.31     68.14 o 
  -3   4   1       48.36       41.70      2.50 o 
  -2   4   1       14.09       13.40      1.70 o 
  -1   4   1      138.21      163.18      6.63 o 
   0   4   1       41.34       52.97      1.95 o 
   1   4   1        3.80        6.25      1.36 o 
   2   4   1      367.90      364.76     11.00 o 
   3   4   1       80.54       74.69      3.34 o 
   4   4   1       22.43       20.32      1.74 o 
   5   4   1       11.30       12.15      1.69 o 
   6   4   1        7.31        5.91      1.53 o 
   7   4   1      644.02      610.73     12.43 o 
   8   4   1      673.73      651.11     16.78 o 
   9   4   1      126.96      123.68      6.50 o 
  10   4   1        1.83        3.77      3.00 o 
  11   4   1        0.15       -1.30      2.65 o 
 -11   5   1        0.24        3.25      3.24 o 
 -10   5   1       70.66       61.90      6.30 o 
  -9   5   1        0.14       -1.35      1.91 o 
  -8   5   1       45.91       47.00      4.15 o 
  -7   5   1       37.27       31.34      3.51 o 
  -6   5   1       43.80       51.96      3.40 o 
  -5   5   1        4.69        3.99      1.57 o 
  -4   5   1      111.32      114.73      5.26 o 
  -3   5   1      235.70      236.48      6.66 o 
  -2   5   1      283.23      300.00     11.11 o 
  -1   5   1      499.27      602.91     13.66 o 
   0   5   1      467.32      474.22     13.36 o 
   1   5   1      791.99      840.48     24.78 o 
   2   5   1      614.81      600.56     28.18 o 
   3   5   1       29.41       34.66      2.69 o 
   4   5   1        6.08        8.59      1.90 o 
   5   5   1      166.91      178.48      5.81 o 
   6   5   1      215.22      197.99     11.05 o 
   7   5   1       10.33       10.80      2.76 o 
   8   5   1       39.62       42.27      4.30 o 
   9   5   1        6.38        7.95      2.76 o 
  10   5   1       77.17       85.82      7.47 o 
  11   5   1        5.44        8.84      4.01 o 
 -10   6   1       29.31       34.44      5.98 o 
  -9   6   1        0.29        0.29      2.04 o 
  -8   6   1       13.70       18.67      3.54 o 
  -7   6   1        4.08        3.47      2.13 o 
  -6   6   1       42.88       30.01      3.14 o 
  -5   6   1        2.20        3.27      1.73 o 
  -4   6   1       18.38       24.74      2.86 o 
  -3   6   1       28.34       19.87      2.62 o 
  -2   6   1      157.77      185.07      5.75 o 
  -1   6   1       95.08       87.05      5.90 o 
   0   6   1       87.27       94.52      5.17 o 
   1   6   1       10.19        5.13      1.56 o 
   2   6   1       24.04       20.72      2.57 o 
   3   6   1       35.79       35.02      2.94 o 
   4   6   1       10.70        8.17      2.17 o 
   5   6   1       69.24       67.70      4.87 o 
   6   6   1      236.20      242.68      8.93 o 
   7   6   1       23.14       24.40      3.81 o 
   8   6   1        0.00        0.27      2.05 o 
   9   6   1        0.02        1.01      2.42 o 
  10   6   1        2.45       -0.41      2.58 o 
  -9   7   1       15.50       17.08      3.93 o 
  -8   7   1        1.12        2.81      2.42 o 
  -7   7   1       10.22        6.28      2.76 o 
  -6   7   1        6.58        7.72      2.34 o 
  -5   7   1        3.31        4.22      1.95 o 
  -4   7   1        2.10        3.41      2.03 o 
  -3   7   1       11.42        9.65      2.65 o 
  -2   7   1        7.59        6.97      2.51 o 
  -1   7   1      260.61      249.02     16.09 o 
   0   7   1       12.31       14.27      2.96 o 
   1   7   1        1.31        0.54      1.66 o 
   2   7   1        0.48       -0.18      1.82 o 
   3   7   1        3.18        3.26      1.98 o 
   4   7   1       12.40       14.82      2.75 o 
   5   7   1       16.40       16.43      2.95 o 
   6   7   1       37.01       34.73      3.61 o 
   7   7   1        7.68        9.52      3.13 o 
   8   7   1        0.49        0.13      2.23 o 
   9   7   1       23.30       26.73      4.71 o 
  -8   8   1        4.00        3.02      3.23 o 
  -7   8   1        0.02       -0.48      2.89 o 
  -6   8   1       25.83       31.59      4.50 o 
  -5   8   1        0.60        2.12      2.23 o 
  -4   8   1        1.05        0.56      2.12 o 
  -3   8   1        9.53       10.47      2.83 o 
  -2   8   1       10.81       12.89      3.16 o 
  -1   8   1       29.06       36.16      4.04 o 
   0   8   1        1.51        2.64      2.18 o 
   1   8   1        7.75        7.34      2.67 o 
   2   8   1        8.09        9.52      2.87 o 
   3   8   1        5.75        4.75      2.50 o 
   4   8   1       79.34       75.14      5.64 o 
   5   8   1       17.78       21.32      3.97 o 
   6   8   1        2.19        0.96      2.68 o 
   7   8   1       33.22       31.36      5.57 o 
  -6   9   1        1.64        0.97      3.89 o 
  -5   9   1       33.88       39.94      5.26 o 
  -4   9   1       12.74       11.22      3.45 o 
  -3   9   1        7.27        5.22      2.89 o 
  -2   9   1        2.94        3.87      2.52 o 
  -1   9   1        3.23        5.29      2.52 o 
   0   9   1        8.00        3.22      2.26 o 
   1   9   1       23.95       28.46      4.56 o 
   2   9   1       10.78       11.05      3.30 o 
   3   9   1        0.26        1.90      2.45 o 
   4   9   1       15.66       18.41      3.96 o 
   5   9   1       10.16       12.33      3.64 o 
  -1  10   1        3.12        5.57      2.88 o 
   0  10   1        1.60        3.53      2.82 o 
   1  10   1       10.24       14.31      3.80 o 
 -13   0   2       11.52       20.35      5.78 o 
 -12   0   2     1320.39     1321.73     31.60 o 
 -11   0   2      291.89      294.11     14.24 o 
 -10   0   2       38.44       38.01      5.32 o 
  -9   0   2       12.73       15.78      4.09 o 
  -8   0   2      164.40      152.27      8.44 o 
  -7   0   2      265.26      243.47      9.75 o 
  -6   0   2     1433.56     1482.06     61.84 o 
  -5   0   2      461.11      494.69      6.82 o 
  -4   0   2      300.41      220.32      6.70 o 
  -3   0   2     5705.83     6052.26    362.38 o 
  -2   0   2      368.47      391.45     13.02 o 
  -1   0   2       86.29       50.09      3.74 o 
   0   0   2     9296.94     8209.57    116.62 o 
   1   0   2     4964.39     4994.47     60.43 o 
   2   0   2     1995.35     2060.53     39.34 o 
   3   0   2      151.33      184.34      4.72 o 
   4   0   2     8653.49     9384.66    246.43 o 
   5   0   2      114.82      117.44      4.89 o 
   6   0   2       91.72       89.00      4.26 o 
   7   0   2      523.03      565.12     10.67 o 
   8   0   2       54.78       63.33      6.42 o 
   9   0   2        2.19        7.08      3.49 o 
  10   0   2      151.61      158.38     10.72 o 
  11   0   2       99.44      112.44      9.83 o 
  12   0   2       33.99       59.32      7.97 o 
 -13   1   2        1.15        1.26      2.58 o 
 -12   1   2        0.16        2.43      2.26 o 
 -11   1   2       11.25        9.88      2.77 o 
 -10   1   2        0.12        0.16      1.60 o 
  -9   1   2       40.86       42.24      3.66 o 
  -8   1   2      301.55      295.21      6.04 o 
  -7   1   2      105.75      125.04      3.86 o 
  -6   1   2        4.53        4.29      1.11 o 
  -5   1   2     2862.85     3139.45     33.93 o 
  -4   1   2      418.08      473.10     11.12 o 
  -3   1   2     8199.67     7399.00    141.89 o 
  -2   1   2     5005.75     5015.94    116.44 o 
  -1   1   2     4584.99     4226.85    101.27 o 
   0   1   2      108.25       70.77      1.58 o 
   1   1   2       29.69       16.60      1.02 o 
   2   1   2     1150.61     1112.53     18.86 o 
   3   1   2      773.41      887.15     12.62 o 
   4   1   2     3385.66     3457.95     54.47 o 
   5   1   2        5.04       12.01      1.43 o 
   6   1   2      328.44      342.87      7.01 o 
   7   1   2       26.90       25.70      2.49 o 
   8   1   2        2.62       -0.24      1.58 o 
   9   1   2       11.71       24.66      3.77 o 
  10   1   2        4.45       -0.19      1.99 o 
  11   1   2        1.38        6.63      2.85 o 
  12   1   2        0.98        2.00      2.64 o 
 -13   2   2       41.45       44.48      5.15 o 
 -12   2   2       16.59       22.96      4.06 o 
 -11   2   2       92.52       91.24      5.85 o 
 -10   2   2      214.51      224.80      8.39 o 
  -9   2   2       72.35       69.61      4.60 o 
  -8   2   2       79.88       83.94      3.82 o 
  -7   2   2      205.54      202.58      5.35 o 
  -6   2   2       33.55       46.34      1.89 o 
  -5   2   2      293.93      267.28      4.32 o 
  -4   2   2       32.94       31.25      1.60 o 
  -3   2   2      768.20      728.35      9.26 o 
  -2   2   2    12731.38    11011.63    435.39 o 
  -1   2   2     2504.10     2526.09     50.72 o 
   0   2   2      155.50      168.05      3.99 o 
   1   2   2      739.26      744.84     12.85 o 
   2   2   2        0.09        0.62      0.63 o 
   3   2   2        0.08        0.54      0.72 o 
   4   2   2        3.31        4.76      1.13 o 
   5   2   2      902.35      875.28     18.77 o 
   6   2   2      410.15      453.98      7.09 o 
   7   2   2       69.23       60.53      3.53 o 
   8   2   2      365.80      336.43      8.06 o 
   9   2   2      114.17      105.08      6.04 o 
  10   2   2       41.46       37.27      4.21 o 
  11   2   2       22.76       23.59      4.18 o 
  12   2   2        0.02        0.84      2.49 o 
 -13   3   2       69.93       74.58      6.18 o 
 -12   3   2       35.86       31.40      4.37 o 
 -11   3   2        0.04        1.43      2.06 o 
 -10   3   2       86.24       92.69      6.65 o 
  -9   3   2       90.79       85.79      4.30 o 
  -8   3   2        0.55       -1.09      1.13 o 
  -7   3   2      102.11      103.53      3.28 o 
  -6   3   2       99.60       99.04      3.18 o 
  -5   3   2     1285.86     1342.73     26.83 o 
  -4   3   2     1726.73     1741.52     31.19 o 
  -3   3   2     3250.49     3496.57     78.57 o 
  -2   3   2      254.74      292.53      4.22 o 
  -1   3   2       40.78       32.83      1.64 o 
   0   3   2       84.76       68.83      2.10 o 
   1   3   2      239.28      230.23      4.33 o 
   2   3   2       64.89       50.96      2.06 o 
   3   3   2      546.53      529.58     10.52 o 
   4   3   2       15.23       17.25      1.64 o 
   5   3   2        6.71        7.65      1.46 o 
   6   3   2      131.55      112.88      3.82 o 
   7   3   2      293.87      286.29      7.38 o 
   8   3   2       83.28       94.42      4.69 o 
   9   3   2        0.06       -0.22      1.83 o 
  10   3   2       21.80       19.08      3.68 o 
  11   3   2       16.69       20.41      4.05 o 
 -12   4   2        0.00       -0.25      2.64 o 
 -11   4   2       20.50       21.34      4.73 o 
 -10   4   2      131.76      146.14      7.08 o 
  -9   4   2        5.23        5.17      1.81 o 
  -8   4   2        0.11        1.80      1.48 o 
  -7   4   2        7.53        6.76      1.49 o 
  -6   4   2       60.85       66.98      2.94 o 
  -5   4   2       72.06       67.84      2.80 o 
  -4   4   2     2631.65     2501.87     63.61 o 
  -3   4   2      664.46      692.40     15.00 o 
  -2   4   2        7.23        7.79      1.06 o 
  -1   4   2      345.65      363.34      9.13 o 
   0   4   2      264.21      234.81      6.31 o 
   1   4   2        2.36        0.49      0.68 o 
   2   4   2        6.61        6.86      1.13 o 
   3   4   2       33.67       30.20      1.90 o 
   4   4   2        0.09        0.53      0.97 o 
   5   4   2       30.04       28.83      2.23 o 
   6   4   2      203.32      173.60      6.81 o 
   7   4   2       35.96       37.76      3.21 o 
   8   4   2       10.49       14.23      2.65 o 
   9   4   2      103.66      102.23      7.46 o 
  10   4   2        0.03       -0.78      2.51 o 
  11   4   2        7.05        6.55      3.72 o 
 -12   5   2        3.63        5.18      3.56 o 
 -11   5   2       42.81       38.96      5.86 o 
 -10   5   2        0.55        0.48      2.59 o 
  -9   5   2       12.36       20.06      3.38 o 
  -8   5   2       37.54       35.07      3.76 o 
  -7   5   2       34.94       40.60      3.19 o 
  -6   5   2        0.61        0.88      1.37 o 
  -5   5   2      116.40      103.09      4.35 o 
  -4   5   2      809.21      793.76     14.07 o 
  -3   5   2      109.74      125.01      5.81 o 
  -2   5   2      212.32      217.05      8.78 o 
  -1   5   2      216.09      234.05      7.11 o 
   0   5   2        5.68        6.46      1.10 o 
   1   5   2      112.87      100.21      4.54 o 
   2   5   2      147.43      143.05      7.17 o 
   3   5   2        4.55        4.99      1.58 o 
   4   5   2        3.89        5.69      1.85 o 
   5   5   2     1099.29     1024.58     20.25 o 
   6   5   2        2.71        2.78      1.69 o 
   7   5   2        2.65        1.93      1.99 o 
   8   5   2        0.01        0.28      1.99 o 
   9   5   2       15.96        9.36      3.61 o 
  10   5   2       13.37       19.45      4.86 o 
 -11   6   2       21.68       30.54      5.82 o 
 -10   6   2        0.12       -1.68      2.21 o 
  -9   6   2       18.03       13.92      3.22 o 
  -8   6   2        8.59       10.92      2.89 o 
  -7   6   2        6.84        7.16      2.47 o 
  -6   6   2      348.72      322.94      8.57 o 
  -5   6   2      124.87      103.22      4.73 o 
  -4   6   2       12.48       11.86      2.18 o 
  -3   6   2       26.32       27.44      2.66 o 
  -2   6   2      113.70      112.36      4.34 o 
  -1   6   2        7.22        5.57      2.03 o 
   0   6   2       41.73       41.40      2.72 o 
   1   6   2       84.95       89.17      4.02 o 
   2   6   2       81.83       78.47      4.00 o 
   3   6   2        4.55        4.21      1.74 o 
   4   6   2       80.70       77.82      4.33 o 
   5   6   2      255.94      234.45      7.35 o 
   6   6   2      160.35      159.06      6.27 o 
   7   6   2       87.60       77.02      5.56 o 
   8   6   2        9.02       11.68      3.20 o 
   9   6   2        8.43       12.26      3.41 o 
 -10   7   2        3.84        4.39      2.86 o 
  -9   7   2        6.87        5.81      2.79 o 
  -8   7   2        3.02        2.53      2.40 o 
  -7   7   2        0.65        1.04      2.14 o 
  -6   7   2        5.18        4.88      2.05 o 
  -5   7   2       85.80       82.38      4.58 o 
  -4   7   2        0.54        1.07      1.89 o 
  -3   7   2        1.55        0.42      1.74 o 
  -2   7   2       27.23       30.65      4.00 o 
  -1   7   2      119.56       97.87      8.51 o 
   0   7   2      149.37      168.17      8.88 o 
   1   7   2        3.21        5.54      2.40 o 
   2   7   2       40.73       37.68      3.85 o 
   3   7   2       58.15       71.66      4.77 o 
   4   7   2      105.52       97.87      5.13 o 
   5   7   2       59.49       57.92      4.21 o 
   6   7   2        8.69       10.34      3.10 o 
   7   7   2       12.26       13.37      3.44 o 
   8   7   2       19.54       24.23      4.42 o 
  -8   8   2        2.55        1.70      3.02 o 
  -7   8   2        0.06        0.74      2.67 o 
  -6   8   2        0.98        2.31      2.36 o 
  -5   8   2       33.73       29.40      4.24 o 
  -4   8   2       37.65       45.82      4.62 o 
  -3   8   2       19.35       16.66      3.54 o 
  -2   8   2        0.00       -0.04      2.02 o 
  -1   8   2       15.71       21.33      3.83 o 
   0   8   2       46.02       46.71      4.44 o 
   1   8   2       10.41       10.14      2.89 o 
   2   8   2       20.28       23.13      4.00 o 
   3   8   2       20.65       22.96      4.08 o 
   4   8   2       64.69       77.70      5.71 o 
   5   8   2       10.56        9.48      3.10 o 
   6   8   2        0.95        0.17      2.76 o 
   7   8   2        4.07        3.19      3.48 o 
  -6   9   2        0.00        1.46      2.63 o 
  -5   9   2       28.82       28.65      4.69 o 
  -4   9   2        0.64        3.35      2.58 o 
  -3   9   2       87.94       79.58      6.08 o 
  -2   9   2        2.01        4.31      2.57 o 
  -1   9   2        6.90        3.77      2.52 o 
   0   9   2       12.76       14.72      3.54 o 
   1   9   2       14.86       19.57      3.86 o 
   2   9   2        0.75        0.48      2.34 o 
   3   9   2        1.18        3.60      2.61 o 
   4   9   2       10.04       12.35      3.51 o 
   5   9   2        4.23        4.02      4.24 o 
  -1  10   2        4.87        4.18      4.36 o 
 -13   1   3        9.02       12.74      3.27 o 
 -12   1   3      145.79      149.48      7.62 o 
 -11   1   3       82.33       84.61      5.53 o 
 -10   1   3      105.57       95.14      5.46 o 
  -9   1   3       22.12       25.56      3.14 o 
  -8   1   3       53.64       52.28      2.84 o 
  -7   1   3      427.61      452.88      7.33 o 
  -6   1   3     1279.65     1342.62     34.17 o 
  -5   1   3      125.31      185.23      5.97 o 
  -4   1   3     2827.60     3122.05     76.05 o 
  -3   1   3        4.33        9.45      0.99 o 
  -2   1   3     1623.76     1644.49     31.41 o 
  -1   1   3       83.54       86.78      2.24 o 
   0   1   3      887.19      883.95     17.87 o 
   1   1   3      325.08      308.55      6.32 o 
   2   1   3     2333.53     2499.04     33.44 o 
   3   1   3      164.09      192.72      6.69 o 
   4   1   3      151.54      183.06      4.09 o 
   5   1   3      236.84      280.78      5.33 o 
   6   1   3      509.07      553.58     13.20 o 
   7   1   3        0.17        1.27      1.33 o 
   8   1   3        0.06        0.48      1.76 o 
   9   1   3        1.61        0.51      1.94 o 
  10   1   3        8.85        9.30      2.90 o 
  11   1   3        0.47        1.17      2.30 o 
 -13   2   3        2.84        1.93      2.30 o 
 -12   2   3       18.66       26.35      4.15 o 
 -11   2   3       10.26       13.62      2.95 o 
 -10   2   3        0.01       -0.15      1.53 o 
  -9   2   3       18.85       24.70      3.14 o 
  -8   2   3        7.53       10.61      1.92 o 
  -7   2   3      109.23      101.19      3.87 o 
  -6   2   3     1091.47     1262.85     24.53 o 
  -5   2   3      886.67      890.63     11.85 o 
  -4   2   3      429.63      414.56      7.24 o 
  -3   2   3      161.04      191.92      3.55 o 
  -2   2   3     1966.97     1966.32     47.00 o 
  -1   2   3     2613.38     2567.87     95.36 o 
   0   2   3      182.23      201.18      4.79 o 
   1   2   3      384.14      382.32     10.23 o 
   2   2   3     4069.78     4428.68     97.34 o 
   3   2   3        6.48        5.49      1.12 o 
   4   2   3       32.81       23.64      1.81 o 
   5   2   3       19.89       17.19      1.85 o 
   6   2   3      172.52      163.86      4.57 o 
   7   2   3        0.15        2.52      1.60 o 
   8   2   3      103.26      110.43      6.69 o 
   9   2   3       25.34       35.16      4.21 o 
  10   2   3       91.51      111.20      6.69 o 
  11   2   3       46.72       55.49      5.27 o 
 -13   3   3        4.10        2.75      2.54 o 
 -12   3   3       10.97       12.81      3.36 o 
 -11   3   3       11.02       12.93      3.08 o 
 -10   3   3       13.85       18.85      3.37 o 
  -9   3   3       64.09       60.82      3.71 o 
  -8   3   3        3.11        3.62      1.53 o 
  -7   3   3        3.03        1.20      1.02 o 
  -6   3   3      138.59      127.09      3.64 o 
  -5   3   3     1813.43     1926.65     37.93 o 
  -4   3   3      146.16      144.25      3.55 o 
  -3   3   3        1.31        3.63      0.95 o 
  -2   3   3        3.75        5.28      1.00 o 
  -1   3   3       25.19       19.10      1.37 o 
   0   3   3        0.04        0.22      0.66 o 
   1   3   3      653.23      675.53     16.53 o 
   2   3   3      230.54      248.62      6.98 o 
   3   3   3        1.54        9.13      1.42 o 
   4   3   3      270.16      261.16      7.25 o 
   5   3   3        1.00        1.67      1.16 o 
   6   3   3       16.56       15.41      2.02 o 
   7   3   3       37.21       31.06      2.97 o 
   8   3   3       16.71       13.34      2.61 o 
   9   3   3        0.13        1.40      2.05 o 
  10   3   3       36.33       46.06      4.73 o 
  11   3   3        7.06       21.39      4.30 o 
 -12   4   3        0.44        1.92      2.77 o 
 -11   4   3        0.59        0.17      2.42 o 
 -10   4   3        0.05        2.36      1.87 o 
  -9   4   3        0.22        0.50      1.43 o 
  -8   4   3        0.88        0.76      1.31 o 
  -7   4   3       68.44       62.18      3.01 o 
  -6   4   3       61.06       61.92      2.87 o 
  -5   4   3      275.29      249.94      5.84 o 
  -4   4   3     4158.55     4304.69     90.63 o 
  -3   4   3      393.74      367.65      7.20 o 
  -2   4   3       26.67       26.80      1.72 o 
  -1   4   3      103.49       99.20      2.95 o 
   0   4   3      315.14      302.64      6.64 o 
   1   4   3        6.64        5.17      1.16 o 
   2   4   3      251.03      233.91      7.50 o 
   3   4   3      231.34      224.81      5.32 o 
   4   4   3       60.56       71.75      3.13 o 
   5   4   3        4.05        3.16      1.40 o 
   6   4   3      583.97      592.72     15.79 o 
   7   4   3      246.37      246.00      7.33 o 
   8   4   3        2.17       -0.95      1.62 o 
   9   4   3       40.65       30.43      5.02 o 
  10   4   3       46.05       48.32      5.96 o 
 -12   5   3        6.35       11.58      4.04 o 
 -11   5   3        4.82        4.71      3.10 o 
 -10   5   3       10.93       15.56      3.97 o 
  -9   5   3       53.87       47.39      4.27 o 
  -8   5   3       19.65       16.97      3.25 o 
  -7   5   3      375.52      328.95      7.96 o 
  -6   5   3       54.98       45.15      3.17 o 
  -5   5   3       39.05       39.47      2.90 o 
  -4   5   3       22.23       14.40      1.69 o 
  -3   5   3       37.84       40.71      3.76 o 
  -2   5   3        2.07        2.52      1.19 o 
  -1   5   3       18.55       17.63      1.74 o 
   0   5   3       44.72       47.91      2.32 o 
   1   5   3      431.85      390.36      8.09 o 
   2   5   3       12.79       14.49      1.73 o 
   3   5   3       27.48       23.98      2.61 o 
   4   5   3      179.75      177.82      5.94 o 
   5   5   3      688.58      708.05     25.84 o 
   6   5   3        1.38        1.08      1.71 o 
   7   5   3       16.73       18.31      3.46 o 
   8   5   3        0.12       -0.70      1.98 o 
   9   5   3        4.05        4.16      3.09 o 
  10   5   3       14.06       12.50      4.33 o 
 -11   6   3        3.57        7.06      3.51 o 
 -10   6   3       41.76       42.66      5.56 o 
  -9   6   3        0.04        1.01      2.16 o 
  -8   6   3        1.03        0.70      1.94 o 
  -7   6   3        0.32        1.07      1.73 o 
  -6   6   3      392.57      329.98     19.20 o 
  -5   6   3       74.81       67.26      4.26 o 
  -4   6   3       88.82      100.20      4.56 o 
  -3   6   3        5.13        9.59      2.19 o 
  -2   6   3        0.00        0.58      1.23 o 
  -1   6   3       12.62        6.77      2.13 o 
   0   6   3        6.55        6.99      1.81 o 
   1   6   3        8.67       12.45      2.26 o 
   2   6   3        0.68       -0.64      1.41 o 
   3   6   3       18.49       16.22      2.67 o 
   4   6   3      215.44      184.63      7.15 o 
   5   6   3        2.91        3.77      1.94 o 
   6   6   3        9.01        8.00      2.75 o 
   7   6   3       69.59       66.02      5.24 o 
   8   6   3        0.57        1.78      2.40 o 
   9   6   3        3.54        6.73      3.59 o 
 -10   7   3       15.86       10.88      3.31 o 
  -9   7   3       22.66       15.82      3.56 o 
  -8   7   3        6.90        7.20      2.72 o 
  -7   7   3       88.29       71.26      5.33 o 
  -6   7   3      154.06      145.10      6.13 o 
  -5   7   3       20.97       24.38      3.16 o 
  -4   7   3       29.11       29.17      4.19 o 
  -3   7   3       12.74       14.79      3.08 o 
  -2   7   3       41.49       42.28      4.01 o 
  -1   7   3       28.71       30.25      3.57 o 
   0   7   3        0.76        1.68      1.74 o 
   1   7   3        0.61        0.68      1.83 o 
   2   7   3        2.30        3.55      2.30 o 
   3   7   3      853.56      879.35     28.40 o 
   4   7   3       12.59       13.22      2.72 o 
   5   7   3        4.67        4.78      2.16 o 
   6   7   3        5.06        5.19      2.67 o 
   7   7   3        4.37        3.87      2.64 o 
   8   7   3       46.05       54.09      5.50 o 
  -8   8   3      139.81      113.29     10.38 o 
  -7   8   3        0.91        3.06      3.10 o 
  -6   8   3        7.35        8.84      2.94 o 
  -5   8   3        2.14        0.79      2.40 o 
  -4   8   3       11.76       11.42      3.10 o 
  -3   8   3        2.04        1.50      2.10 o 
  -2   8   3        3.75        3.21      2.29 o 
  -1   8   3      100.50      107.66      7.63 o 
   0   8   3       11.12       11.46      3.13 o 
   1   8   3       16.27       18.50      3.74 o 
   2   8   3        1.38        2.41      2.34 o 
   3   8   3       10.45       10.68      3.12 o 
   4   8   3       38.09       41.18      4.59 o 
   5   8   3       33.63       33.00      4.70 o 
   6   8   3        0.08        0.29      3.14 o 
  -6   9   3        1.88        7.28      2.98 o 
  -5   9   3        0.27        1.41      2.54 o 
  -4   9   3        1.62        5.05      2.95 o 
  -3   9   3        1.08        0.46      2.32 o 
  -2   9   3       19.45       29.72      4.43 o 
  -1   9   3       38.64       45.41      4.69 o 
   0   9   3        0.96        0.56      2.13 o 
   1   9   3        9.05       18.41      3.98 o 
   2   9   3        8.85       11.93      3.42 o 
   3   9   3        6.12        9.53      3.29 o 
   4   9   3        0.87        2.61      2.64 o 
 -14   0   4        1.53        5.10      3.64 o 
 -13   0   4        8.76       16.58      5.18 o 
 -12   0   4       95.34      104.01      9.09 o 
 -11   0   4        5.00        3.82      2.86 o 
 -10   0   4       90.55       87.03      7.83 o 
  -9   0   4        0.14        0.98      2.04 o 
  -8   0   4     2002.78     2239.20     64.87 o 
  -7   0   4      265.29      273.59     15.82 o 
  -6   0   4      129.65      115.56      4.86 o 
  -5   0   4       89.06      110.69      5.73 o 
  -4   0   4      137.34      113.50      5.08 o 
  -3   0   4     1280.37     1228.95     49.92 o 
  -2   0   4        7.05        3.05      0.86 o 
  -1   0   4     1952.35     1920.41     66.99 o 
   0   0   4      299.17      316.57      8.10 o 
   1   0   4      766.39      893.38     19.19 o 
   2   0   4      343.61      383.77      9.94 o 
   3   0   4     1235.47     1342.67     20.83 o 
   4   0   4      724.64      813.39     18.54 o 
   5   0   4      121.88      122.93      5.43 o 
   6   0   4      164.61      203.34      7.26 o 
   7   0   4      110.47       88.19      5.15 o 
   8   0   4      185.57      191.98     10.81 o 
   9   0   4       92.68       93.08      8.39 o 
  10   0   4       17.97       18.87      5.47 o 
  11   0   4       25.01       30.22      6.94 o 
 -14   1   4      118.82      123.03      7.64 o 
 -13   1   4       24.85       25.64      4.08 o 
 -12   1   4        9.19       14.62      3.29 o 
 -11   1   4       28.09       28.89      3.76 o 
 -10   1   4       13.94       13.01      2.74 o 
  -9   1   4       58.57       55.52      4.03 o 
  -8   1   4      402.82      416.95      7.60 o 
  -7   1   4      192.09      218.70      4.47 o 
  -6   1   4       13.96       19.82      1.53 o 
  -5   1   4     1274.75     1407.24     41.61 o 
  -4   1   4     1222.85     1208.90     29.20 o 
  -3   1   4       26.10       24.52      1.37 o 
  -2   1   4       63.49       53.76      1.74 o 
  -1   1   4      368.80      413.15     11.78 o 
   0   1   4        0.01        2.39      0.68 o 
   1   1   4       54.35       59.20      2.13 o 
   2   1   4      354.72      439.72      6.18 o 
   3   1   4      406.54      446.05      8.87 o 
   4   1   4      267.20      285.58      5.40 o 
   5   1   4      148.43      166.50      4.45 o 
   6   1   4       29.75       40.35      2.51 o 
   7   1   4        0.19        3.42      1.62 o 
   8   1   4       17.32       30.01      3.67 o 
   9   1   4        8.29       22.03      3.83 o 
  10   1   4       43.55       29.57      4.61 o 
  11   1   4        2.20        2.45      2.70 o 
 -13   2   4        2.64        1.33      2.32 o 
 -12   2   4       14.45       17.20      3.40 o 
 -11   2   4       12.48       14.09      3.00 o 
 -10   2   4       21.31       19.89      3.29 o 
  -9   2   4       85.40       91.57      4.19 o 
  -8   2   4       61.47       62.99      3.41 o 
  -7   2   4      261.10      265.41      7.59 o 
  -6   2   4      548.11      640.80     14.27 o 
  -5   2   4      284.94      265.36      4.78 o 
  -4   2   4       15.05       13.09      1.45 o 
  -3   2   4       54.39       60.73      4.59 o 
  -2   2   4     1532.94     1470.77     35.26 o 
  -1   2   4        7.45        4.45      0.90 o 
   0   2   4      341.10      344.49      7.03 o 
   1   2   4      709.25      792.90     18.31 o 
   2   2   4      841.72      936.36     11.87 o 
   3   2   4       60.16       62.74      2.63 o 
   4   2   4       15.82       18.09      1.88 o 
   5   2   4        8.69       14.20      1.88 o 
   6   2   4      105.10      108.39      4.49 o 
   7   2   4       15.63       11.34      2.33 o 
   8   2   4       35.55       38.18      4.05 o 
   9   2   4        0.43       -0.90      2.06 o 
  10   2   4        3.23        5.60      2.78 o 
  11   2   4        0.07        0.35      2.48 o 
 -13   3   4        5.26       12.85      3.23 o 
 -12   3   4       48.89       51.31      4.85 o 
 -11   3   4       54.55       52.02      4.60 o 
 -10   3   4       13.30       12.61      2.80 o 
  -9   3   4      107.82      106.76      7.39 o 
  -8   3   4        4.11        1.91      1.38 o 
  -7   3   4       81.90       76.33      3.15 o 
  -6   3   4      133.04      136.18      3.90 o 
  -5   3   4      163.69      157.05      4.02 o 
  -4   3   4      128.23      131.03      3.54 o 
  -3   3   4       83.17       72.73      2.63 o 
  -2   3   4      719.31      665.83     16.42 o 
  -1   3   4      496.04      455.64     10.18 o 
   0   3   4     1150.54     1222.49     34.07 o 
   1   3   4        1.79        1.34      0.89 o 
   2   3   4       44.33       42.70      2.24 o 
   3   3   4        4.25        1.01      1.05 o 
   4   3   4       60.55       59.18      2.91 o 
   5   3   4       10.99       14.26      2.01 o 
   6   3   4       16.15       10.72      1.97 o 
   7   3   4        0.47       -0.01      1.42 o 
   8   3   4        0.14        0.73      1.72 o 
   9   3   4       14.55       20.01      3.80 o 
  10   3   4       33.32       32.39      4.86 o 
 -13   4   4       19.82       28.85      5.61 o 
 -12   4   4       22.66       18.50      4.46 o 
 -11   4   4        1.85        6.38      2.57 o 
 -10   4   4       30.65       31.11      3.75 o 
  -9   4   4        2.63        2.66      1.55 o 
  -8   4   4       94.13       86.51      4.57 o 
  -7   4   4        7.13        2.64      1.28 o 
  -6   4   4      677.08      678.51      9.02 o 
  -5   4   4        1.86        0.67      1.00 o 
  -4   4   4      205.74      189.96      4.52 o 
  -3   4   4      228.33      229.86      4.80 o 
  -2   4   4       79.15       71.26      2.74 o 
  -1   4   4      100.90      107.76      3.87 o 
   0   4   4     2269.90     2450.09     58.74 o 
   1   4   4      230.44      230.29      5.89 o 
   2   4   4       78.99       78.94      3.11 o 
   3   4   4       27.43       22.10      2.10 o 
   4   4   4      101.93      104.30      3.88 o 
   5   4   4        0.09       -0.76      1.17 o 
   6   4   4       42.33       45.16      3.05 o 
   7   4   4       88.52       85.09      4.66 o 
   8   4   4       28.48       32.74      3.54 o 
   9   4   4       22.91       20.23      4.63 o 
  10   4   4        1.82       -2.03      2.69 o 
 -12   5   4        0.02        2.45      2.79 o 
 -11   5   4        8.46       12.91      4.08 o 
 -10   5   4        0.01        2.45      2.09 o 
  -9   5   4       18.42       17.83      3.41 o 
  -8   5   4       10.63        4.04      2.25 o 
  -7   5   4      546.54      522.20     20.33 o 
  -6   5   4       60.23       54.01      3.45 o 
  -5   5   4        0.02       -0.39      1.09 o 
  -4   5   4       37.55       39.98      2.64 o 
  -3   5   4        0.32       -0.14      0.97 o 
  -2   5   4       56.95       60.76      2.76 o 
  -1   5   4      114.45      105.76      3.94 o 
   0   5   4       25.66       29.76      2.09 o 
   1   5   4       50.13       43.17      2.45 o 
   2   5   4      329.12      314.68      9.88 o 
   3   5   4       13.93       15.17      2.50 o 
   4   5   4        0.29        0.82      1.53 o 
   5   5   4       46.82       47.48      3.60 o 
   6   5   4        4.18        6.52      2.15 o 
   7   5   4        0.22        0.50      2.13 o 
   8   5   4       98.00       99.72      6.42 o 
   9   5   4        0.04       -0.37      2.67 o 
 -11   6   4        6.74       11.58      3.81 o 
 -10   6   4       46.80       35.24      4.38 o 
  -9   6   4        2.02        2.55      2.24 o 
  -8   6   4       18.53       18.39      3.46 o 
  -7   6   4       96.03       69.88      4.32 o 
  -6   6   4      562.37      502.53     21.02 o 
  -5   6   4       72.99       61.98      3.85 o 
  -4   6   4        0.22        1.51      1.47 o 
  -3   6   4       26.45       26.94      2.76 o 
  -2   6   4       22.45       22.69      3.18 o 
  -1   6   4       11.69        8.97      1.93 o 
   0   6   4        0.38        2.54      1.51 o 
   1   6   4        0.86        2.43      1.58 o 
   2   6   4       67.94       74.19      4.87 o 
   3   6   4        2.25        0.18      1.52 o 
   4   6   4      166.08      162.71      6.30 o 
   5   6   4      278.28      259.16     13.85 o 
   6   6   4        4.00        4.61      2.54 o 
   7   6   4       30.17       29.68      4.50 o 
   8   6   4      135.17      148.37      8.06 o 
 -10   7   4       13.68       12.86      3.58 o 
  -9   7   4       15.08       10.20      3.29 o 
  -8   7   4       13.23       10.27      2.96 o 
  -7   7   4       30.08       28.00      3.54 o 
  -6   7   4       11.18        8.85      2.36 o 
  -5   7   4       60.60       50.45      4.43 o 
  -4   7   4       11.29       12.53      2.91 o 
  -3   7   4       72.29       75.94      5.97 o 
  -2   7   4       34.13       31.73      3.68 o 
  -1   7   4      187.30      179.87      7.56 o 
   0   7   4        0.51        0.07      1.65 o 
   1   7   4        1.67        5.96      2.44 o 
   2   7   4      135.06      141.86      6.98 o 
   3   7   4      201.03      211.31      7.36 o 
   4   7   4        0.12        0.98      1.84 o 
   5   7   4        8.40        8.57      2.60 o 
   6   7   4        2.38        3.66      2.62 o 
   7   7   4       25.71       25.47      4.49 o 
  -8   8   4       79.08       65.61      6.78 o 
  -7   8   4        1.26        3.92      2.91 o 
  -6   8   4        7.90        8.62      2.93 o 
  -5   8   4       68.86       69.23      6.44 o 
  -4   8   4        0.02       -1.02      1.99 o 
  -3   8   4        9.35        9.64      2.94 o 
  -2   8   4       14.56       19.26      3.75 o 
  -1   8   4       42.65       42.09      4.45 o 
   0   8   4       30.80       33.94      4.67 o 
   1   8   4       12.02       15.20      3.43 o 
   2   8   4        1.71        0.92      2.23 o 
   3   8   4        5.11        4.97      2.65 o 
   4   8   4       22.48       31.13      4.80 o 
   5   8   4       21.06       23.57      4.35 o 
  -6   9   4       22.67       20.59      4.15 o 
  -5   9   4        8.13        8.64      3.10 o 
  -4   9   4       39.67       34.47      4.90 o 
  -3   9   4       62.69       58.11      6.25 o 
  -2   9   4       13.24       17.58      3.75 o 
  -1   9   4       34.28       37.77      4.77 o 
   0   9   4       91.85       92.37      6.57 o 
   1   9   4      327.19      341.33     17.43 o 
   2   9   4        4.25        5.64      2.84 o 
   3   9   4       11.87       16.22      4.00 o 
 -14   1   5        0.28        4.52      2.71 o 
 -13   1   5       53.35       55.93      5.12 o 
 -12   1   5       22.91       24.95      4.04 o 
 -11   1   5        2.69        4.13      1.93 o 
 -10   1   5        1.05        0.75      1.59 o 
  -9   1   5        0.86        3.88      1.82 o 
  -8   1   5      145.96      131.56      4.00 o 
  -7   1   5      240.37      269.40      7.94 o 
  -6   1   5      368.82      372.33     10.04 o 
  -5   1   5        1.53        1.68      0.87 o 
  -4   1   5        1.83        4.61      1.23 o 
  -3   1   5      536.36      521.33     11.76 o 
  -2   1   5       29.34       43.44      1.62 o 
  -1   1   5       28.80       35.52      1.36 o 
   0   1   5      637.35      690.15     10.80 o 
   1   1   5       18.23       20.82      1.39 o 
   2   1   5        3.24        3.69      0.99 o 
   3   1   5      271.10      295.19      5.95 o 
   4   1   5      274.75      317.06      6.05 o 
   5   1   5        0.21        0.38      1.06 o 
   6   1   5       79.37       79.97      3.58 o 
   7   1   5        8.94        6.11      1.96 o 
   8   1   5       74.13       54.34      4.61 o 
   9   1   5       28.14       31.26      4.30 o 
  10   1   5        2.91        0.93      2.40 o 
 -14   2   5       11.58       16.24      3.79 o 
 -13   2   5        0.56        1.01      2.21 o 
 -12   2   5        2.04        5.70      2.38 o 
 -11   2   5        8.70       11.18      2.71 o 
 -10   2   5      360.37      346.62     10.10 o 
  -9   2   5        0.28        0.07      1.29 o 
  -8   2   5      248.10      235.33      8.12 o 
  -7   2   5       12.28       12.74      1.68 o 
  -6   2   5       12.78       21.79      1.77 o 
  -5   2   5       30.12       27.69      1.84 o 
  -4   2   5      399.75      385.37      9.28 o 
  -3   2   5      345.62      313.05      7.31 o 
  -2   2   5      385.11      415.55      9.41 o 
  -1   2   5     1794.64     2067.47     71.37 o 
   0   2   5      647.71      713.71     20.46 o 
   1   2   5      540.93      555.76     14.84 o 
   2   2   5      741.47      815.46     18.69 o 
   3   2   5      232.55      244.88      5.43 o 
   4   2   5       82.62       79.60      3.32 o 
   5   2   5       26.07       28.42      2.54 o 
   6   2   5       45.40       34.21      2.67 o 
   7   2   5       78.00       63.87      4.37 o 
   8   2   5        9.81        5.54      2.51 o 
   9   2   5       26.94       19.77      3.76 o 
  10   2   5       41.75       40.37      4.81 o 
 -13   3   5        5.76       10.63      3.03 o 
 -12   3   5        2.39        3.53      2.21 o 
 -11   3   5        1.31        2.63      2.00 o 
 -10   3   5       55.20       51.31      4.28 o 
  -9   3   5       28.98       31.27      2.96 o 
  -8   3   5        3.62        2.32      1.45 o 
  -7   3   5      192.28      204.47      5.04 o 
  -6   3   5       34.12       32.16      2.17 o 
  -5   3   5       22.02       20.70      1.80 o 
  -4   3   5       46.42       49.05      2.39 o 
  -3   3   5      374.75      388.80      6.36 o 
  -2   3   5        0.29       -0.18      0.76 o 
  -1   3   5       70.39       64.68      2.56 o 
   0   3   5      858.28      962.18     23.84 o 
   1   3   5      759.73      825.75     18.49 o 
   2   3   5      275.30      298.06      6.41 o 
   3   3   5      123.22      133.43      4.14 o 
   4   3   5       32.33       30.80      2.39 o 
   5   3   5        6.49        3.14      1.49 o 
   6   3   5       48.82       61.63      3.70 o 
   7   3   5        1.63        2.19      1.66 o 
   8   3   5        0.54        3.10      2.34 o 
   9   3   5       20.47       28.59      4.51 o 
  10   3   5       14.40       13.46      3.72 o 
 -13   4   5       11.85       14.71      4.38 o 
 -12   4   5        7.85       10.26      3.62 o 
 -11   4   5        0.44        1.50      2.08 o 
 -10   4   5       40.43       36.88      3.39 o 
  -9   4   5      110.03       94.12      4.67 o 
  -8   4   5       34.23       28.69      3.21 o 
  -7   4   5      105.13      105.74      3.99 o 
  -6   4   5        1.06        2.30      1.25 o 
  -5   4   5        8.31        6.34      1.44 o 
  -4   4   5      202.85      201.54      4.83 o 
  -3   4   5      159.97      148.40      4.09 o 
  -2   4   5       71.13       63.70      2.79 o 
  -1   4   5      788.82      787.28     20.51 o 
   0   4   5      294.70      306.70      7.37 o 
   1   4   5       14.18       14.87      1.85 o 
   2   4   5       37.53       45.41      2.62 o 
   3   4   5       19.72       20.62      2.18 o 
   4   4   5      195.25      184.19      5.30 o 
   5   4   5       14.51       18.36      2.49 o 
   6   4   5      205.30      216.39      6.76 o 
   7   4   5        2.37       -0.39      1.78 o 
   8   4   5        0.77        5.15      2.68 o 
   9   4   5        3.20        6.27      3.82 o 
 -12   5   5        8.62       11.99      4.06 o 
 -11   5   5      102.66      102.31      7.84 o 
 -10   5   5        2.35        2.65      2.07 o 
  -9   5   5       15.92       11.12      2.86 o 
  -8   5   5       29.79       27.39      3.71 o 
  -7   5   5      106.48       95.17      4.58 o 
  -6   5   5        4.52        4.81      1.57 o 
  -5   5   5      222.94      209.39      5.35 o 
  -4   5   5        9.67       11.37      1.84 o 
  -3   5   5      147.07      145.39      4.70 o 
  -2   5   5      244.43      243.21      6.10 o 
  -1   5   5       88.04       87.90      3.44 o 
   0   5   5       15.30       13.50      1.91 o 
   1   5   5       41.54       47.34      2.76 o 
   2   5   5      292.89      280.03      6.26 o 
   3   5   5       78.99       74.40      4.12 o 
   4   5   5        0.09       -0.97      1.42 o 
   5   5   5       24.97       15.82      2.79 o 
   6   5   5       41.44       37.57      4.18 o 
   7   5   5       25.58       30.82      4.31 o 
   8   5   5      182.92      199.37     12.19 o 
 -11   6   5        0.01        4.34      2.99 o 
 -10   6   5        4.90        5.29      2.56 o 
  -9   6   5       69.79       76.80      5.57 o 
  -8   6   5      131.17      112.51      7.80 o 
  -7   6   5       45.43       40.20      3.46 o 
  -6   6   5      134.62      126.06      5.81 o 
  -5   6   5      129.47      119.26      5.68 o 
  -4   6   5       55.00       55.24      4.22 o 
  -3   6   5       35.92       34.73      3.12 o 
  -2   6   5      191.56      178.78      7.67 o 
  -1   6   5        7.19        4.11      1.72 o 
   0   6   5      128.29      137.22      5.53 o 
   1   6   5       23.74       22.57      2.84 o 
   2   6   5        0.35        1.32      1.57 o 
   3   6   5        1.14       -0.11      1.60 o 
   4   6   5       52.00       59.94      4.21 o 
   5   6   5       85.58       80.62      4.86 o 
   6   6   5        0.29        0.87      2.22 o 
   7   6   5        4.98        6.20      2.95 o 
 -10   7   5        0.23        3.57      2.62 o 
  -9   7   5      261.07      226.92     17.76 o 
  -8   7   5        3.06        4.68      2.51 o 
  -7   7   5       12.45       11.57      2.61 o 
  -6   7   5       47.91       44.67      3.77 o 
  -5   7   5        8.49       10.33      2.78 o 
  -4   7   5       62.13       64.38      4.94 o 
  -3   7   5      220.13      216.27     11.14 o 
  -2   7   5      170.54      157.14      7.20 o 
  -1   7   5        9.56        8.59      2.66 o 
   0   7   5        0.58        2.11      1.99 o 
   1   7   5      116.44      129.96      6.68 o 
   2   7   5        0.33        1.36      1.76 o 
   3   7   5       32.30       36.46      3.83 o 
   4   7   5       24.38       21.84      4.00 o 
   5   7   5        8.02       11.19      2.89 o 
   6   7   5        2.43        0.61      2.61 o 
  -8   8   5       38.19       26.87      5.45 o 
  -7   8   5       52.06       51.62      5.02 o 
  -6   8   5        1.98       -0.07      2.21 o 
  -5   8   5        4.13        8.54      3.08 o 
  -4   8   5        3.15        3.53      2.39 o 
  -3   8   5        2.15        5.59      2.59 o 
  -2   8   5       39.01       42.28      4.52 o 
  -1   8   5       98.18       87.90      6.00 o 
   0   8   5       52.86       68.61      5.39 o 
   1   8   5       74.40       79.90      5.83 o 
   2   8   5       72.03       71.31      5.70 o 
   3   8   5      112.80      125.88      7.36 o 
   4   8   5        0.11        0.36      2.35 o 
   5   8   5        3.63        1.23      3.92 o 
  -6   9   5        0.41        0.87      2.63 o 
  -5   9   5        0.22        1.15      2.41 o 
  -4   9   5       58.68       58.90      6.34 o 
  -3   9   5        3.85        3.89      2.74 o 
  -2   9   5       11.55       18.03      3.95 o 
  -1   9   5        3.19        7.70      3.05 o 
   0   9   5        6.26        6.46      2.91 o 
   1   9   5       11.19       10.39      3.61 o 
   2   9   5       60.48       69.36      6.05 o 
 -14   0   6        3.74        2.81      3.52 o 
 -13   0   6        8.05       11.31      4.43 o 
 -12   0   6       32.25       31.88      5.36 o 
 -11   0   6        9.38       10.58      3.63 o 
 -10   0   6      136.06      130.02      8.85 o 
  -9   0   6        2.12       -0.49      2.02 o 
  -8   0   6      178.13      201.44     10.72 o 
  -7   0   6        0.22        0.25      1.30 o 
  -6   0   6      830.76      845.56     30.16 o 
  -5   0   6      115.72      113.50      4.64 o 
  -4   0   6      971.98     1046.27     47.77 o 
  -3   0   6     3108.95     3409.05    106.83 o 
  -2   0   6      834.85      893.32     93.84 o 
  -1   0   6       17.36       12.50      2.63 o 
   0   0   6      778.40      926.52     32.43 o 
   1   0   6      440.77      408.37      9.35 o 
   2   0   6       35.45       25.20      2.43 o 
   3   0   6       58.54       42.09      3.32 o 
   4   0   6        0.60        2.68      1.75 o 
   5   0   6       87.83       65.86      6.13 o 
   6   0   6      208.73      161.58      7.24 o 
   7   0   6       41.19       32.59      4.93 o 
   8   0   6      171.59      182.09     11.18 o 
   9   0   6       66.21       58.02      7.51 o 
  10   0   6        0.08       -0.39      3.54 o 
 -14   1   6       11.76       15.98      3.60 o 
 -13   1   6        6.66        6.57      2.57 o 
 -12   1   6        0.96        1.11      1.88 o 
 -11   1   6        9.27       14.70      2.94 o 
 -10   1   6       78.49       61.13      4.44 o 
  -9   1   6       27.53       31.99      2.83 o 
  -8   1   6       34.23       38.49      2.42 o 
  -7   1   6       12.59       12.63      1.70 o 
  -6   1   6       25.20       24.37      1.87 o 
  -5   1   6      756.96      737.37     23.63 o 
  -4   1   6       62.01       64.01      2.40 o 
  -3   1   6        0.80       -0.14      0.65 o 
  -2   1   6     1554.68     1685.43     36.35 o 
  -1   1   6      271.72      327.81      8.99 o 
   0   1   6        4.95       12.77      1.11 o 
   1   1   6      181.35      206.11      4.56 o 
   2   1   6        1.65        2.23      1.00 o 
   3   1   6        5.91        4.82      1.31 o 
   4   1   6        9.62        8.54      1.62 o 
   5   1   6        1.91        0.71      1.16 o 
   6   1   6        2.51        1.29      1.36 o 
   7   1   6      155.55      174.37      6.37 o 
   8   1   6       17.80        7.80      2.76 o 
   9   1   6       13.06       21.02      4.07 o 
  10   1   6       39.41       38.26      5.39 o 
 -14   2   6       20.84       25.75      4.45 o 
 -13   2   6        1.68        4.97      2.36 o 
 -12   2   6        7.97        7.09      2.66 o 
 -11   2   6        0.53       -0.34      1.68 o 
 -10   2   6       43.79       42.77      3.95 o 
  -9   2   6        7.96        6.76      1.91 o 
  -8   2   6        4.17        7.33      1.57 o 
  -7   2   6       37.88       34.28      2.27 o 
  -6   2   6       91.20       86.77      3.22 o 
  -5   2   6      210.40      187.45      5.87 o 
  -4   2   6      244.20      240.08      6.24 o 
  -3   2   6      165.99      148.95      4.19 o 
  -2   2   6       22.63       29.11      1.85 o 
  -1   2   6      443.88      520.41     23.50 o 
   0   2   6       34.60       47.57      2.14 o 
   1   2   6       38.45       36.80      2.06 o 
   2   2   6       78.84       78.76      3.28 o 
   3   2   6        0.24       -0.19      0.94 o 
   4   2   6      199.97      202.60      5.31 o 
   5   2   6        1.48        0.78      1.28 o 
   6   2   6       15.51       24.56      2.62 o 
   7   2   6        1.00        1.51      1.75 o 
   8   2   6       31.05       26.05      4.05 o 
   9   2   6       12.02       12.81      3.51 o 
 -13   3   6       18.59       21.13      4.04 o 
 -12   3   6        2.00        1.83      2.05 o 
 -11   3   6       53.48       55.32      4.59 o 
 -10   3   6       12.85       18.14      3.20 o 
  -9   3   6       59.26       60.32      3.82 o 
  -8   3   6       57.78       60.06      3.13 o 
  -7   3   6      129.72      117.05      4.41 o 
  -6   3   6      236.03      229.24      5.98 o 
  -5   3   6       49.38       42.19      2.43 o 
  -4   3   6       81.47       87.87      4.08 o 
  -3   3   6       49.86       47.02      2.37 o 
  -2   3   6       45.72       43.49      2.26 o 
  -1   3   6      190.90      212.84      5.80 o 
   0   3   6      725.63      783.31     30.30 o 
   1   3   6        2.42        3.55      1.36 o 
   2   3   6      224.61      227.86      6.77 o 
   3   3   6        0.79        1.13      1.19 o 
   4   3   6      255.79      254.02      6.17 o 
   5   3   6        1.83        1.53      1.45 o 
   6   3   6      365.64      352.42     12.05 o 
   7   3   6       32.86       36.17      3.42 o 
   8   3   6       37.74       37.49      4.44 o 
   9   3   6        2.78        2.86      2.68 o 
 -13   4   6        8.33       13.92      4.17 o 
 -12   4   6       87.14       79.20      7.02 o 
 -11   4   6       52.64       46.28      4.35 o 
 -10   4   6       31.73       26.32      3.34 o 
  -9   4   6       11.42        6.02      2.19 o 
  -8   4   6       13.15       13.72      2.73 o 
  -7   4   6       20.05       21.56      2.25 o 
  -6   4   6       97.10       79.63      3.47 o 
  -5   4   6       62.99       68.68      3.18 o 
  -4   4   6       36.93       35.60      2.35 o 
  -3   4   6       26.42       26.35      2.29 o 
  -2   4   6      147.49      154.41      5.80 o 
  -1   4   6      209.21      253.58      8.69 o 
   0   4   6      178.69      180.09      4.76 o 
   1   4   6      111.50      121.38      5.02 o 
   2   4   6       25.80       32.85      2.45 o 
   3   4   6        0.40        0.72      1.23 o 
   4   4   6        7.23        7.17      1.80 o 
   5   4   6        2.83        4.49      1.72 o 
   6   4   6       66.72       70.52      4.96 o 
   7   4   6        5.21        2.45      2.21 o 
   8   4   6        0.92        7.70      3.56 o 
 -12   5   6        0.57        1.52      3.03 o 
 -11   5   6        1.80        2.81      2.65 o 
 -10   5   6       34.81       31.90      3.98 o 
  -9   5   6       73.39       57.92      4.87 o 
  -8   5   6       19.73       10.76      2.93 o 
  -7   5   6        6.36        6.17      2.25 o 
  -6   5   6      107.52       99.21      4.08 o 
  -5   5   6       42.75       41.38      2.77 o 
  -4   5   6      375.38      335.15      6.84 o 
  -3   5   6       12.97       16.23      2.16 o 
  -2   5   6        1.32        0.96      1.19 o 
  -1   5   6       53.25       59.23      3.05 o 
   0   5   6      131.99      120.87      5.29 o 
   1   5   6        7.80        8.24      1.75 o 
   2   5   6       49.29       46.60      2.99 o 
   3   5   6       16.44       21.23      2.89 o 
   4   5   6        4.36        3.23      1.87 o 
   5   5   6       64.50       56.54      4.07 o 
   6   5   6       65.06       58.07      5.07 o 
   7   5   6        3.48        9.49      3.17 o 
   8   5   6       11.69       12.59      3.69 o 
 -11   6   6        0.11        5.05      3.04 o 
 -10   6   6        0.96        2.93      2.47 o 
  -9   6   6        5.15        5.19      2.47 o 
  -8   6   6        0.31        3.22      2.13 o 
  -7   6   6       26.34       28.93      3.26 o 
  -6   6   6        2.20        1.31      1.66 o 
  -5   6   6        0.42        0.66      1.54 o 
  -4   6   6        6.48        9.12      2.22 o 
  -3   6   6      773.79      757.37     44.25 o 
  -2   6   6       70.77       61.73      3.32 o 
  -1   6   6       88.29       86.69      4.38 o 
   0   6   6       19.05       24.87      2.94 o 
   1   6   6       17.14       23.38      3.01 o 
   2   6   6       26.99       28.79      3.20 o 
   3   6   6        4.11        5.84      2.15 o 
   4   6   6       17.27       14.04      2.79 o 
   5   6   6        4.14        5.82      2.35 o 
   6   6   6        0.19        2.12      2.41 o 
   7   6   6        9.35       10.17      3.38 o 
 -10   7   6       21.64       21.80      4.19 o 
  -9   7   6       54.55       47.44      4.89 o 
  -8   7   6       42.23       37.47      4.34 o 
  -7   7   6        4.23        5.02      2.16 o 
  -6   7   6       99.17      105.85      5.40 o 
  -5   7   6       40.57       35.15      4.09 o 
  -4   7   6        2.82        6.72      2.52 o 
  -3   7   6       54.15       51.48      4.56 o 
  -2   7   6      210.24      236.34      8.82 o 
  -1   7   6      132.71      153.11      7.19 o 
   0   7   6        4.92        5.78      2.48 o 
   1   7   6       17.36       18.29      3.43 o 
   2   7   6        5.46        2.63      1.89 o 
   3   7   6       21.63       24.80      3.60 o 
   4   7   6       27.77       34.08      4.12 o 
   5   7   6        0.18       -0.70      2.06 o 
  -8   8   6       31.89       31.03      5.46 o 
  -7   8   6        5.28        3.67      2.65 o 
  -6   8   6        8.38        8.01      3.05 o 
  -5   8   6       16.18       22.43      4.66 o 
  -4   8   6       28.80       27.33      4.84 o 
  -3   8   6        8.04        9.47      3.02 o 
  -2   8   6        3.31        3.97      2.51 o 
  -1   8   6      240.35      244.56      9.83 o 
   0   8   6       19.20       28.84      4.37 o 
   1   8   6        1.57        1.78      2.46 o 
   2   8   6       13.08       13.65      3.52 o 
   3   8   6       21.77       23.17      4.17 o 
   4   8   6        2.86        7.55      3.47 o 
  -5   9   6        3.59        4.42      2.73 o 
  -4   9   6       21.05       24.36      4.56 o 
  -3   9   6       71.54       76.89      6.30 o 
  -2   9   6       24.15       30.47      4.79 o 
  -1   9   6       16.84       15.02      3.74 o 
   0   9   6       53.86       58.72      5.53 o 
   1   9   6       83.08       92.07      9.33 o 
 -14   1   7        7.32       12.31      3.33 o 
 -13   1   7       44.96       44.39      4.51 o 
 -12   1   7        5.64        2.75      2.22 o 
 -11   1   7        5.84        6.50      2.31 o 
 -10   1   7        0.24       -0.34      1.57 o 
  -9   1   7       37.51       35.44      2.92 o 
  -8   1   7       96.44       95.37      3.67 o 
  -7   1   7      141.58      143.33      5.14 o 
  -6   1   7      123.06      118.35      3.73 o 
  -5   1   7       59.85       54.89      2.51 o 
  -4   1   7      224.24      234.23      6.59 o 
  -3   1   7      265.73      291.50      7.92 o 
  -2   1   7     1373.03     1657.66     52.27 o 
  -1   1   7        3.02        5.61      1.49 o 
   0   1   7        5.16        6.60      1.40 o 
   1   1   7        0.11        0.25      0.81 o 
   2   1   7       58.59       49.54      2.45 o 
   3   1   7        0.30        0.86      1.10 o 
   4   1   7       89.21       84.91      3.66 o 
   5   1   7        1.44        2.20      1.40 o 
   6   1   7        9.31       13.33      2.25 o 
   7   1   7        5.64        7.77      2.29 o 
   8   1   7       73.84       72.04      8.01 o 
   9   1   7        7.42        8.69      4.52 o 
 -14   2   7        9.73        8.83      3.01 o 
 -13   2   7       27.58       26.17      4.22 o 
 -12   2   7       12.61       13.32      3.16 o 
 -11   2   7       32.11       31.75      3.79 o 
 -10   2   7       15.28       17.91      3.18 o 
  -9   2   7       26.62       29.21      2.84 o 
  -8   2   7      204.57      191.52      5.71 o 
  -7   2   7       34.39       34.08      2.34 o 
  -6   2   7       17.94       21.80      2.01 o 
  -5   2   7      175.03      187.41      4.59 o 
  -4   2   7      131.22      138.91      4.27 o 
  -3   2   7       54.76       73.99      2.70 o 
  -2   2   7      345.26      403.12     13.93 o 
  -1   2   7      147.56      166.03      5.90 o 
   0   2   7        1.30        0.80      0.90 o 
   1   2   7      239.07      220.54      4.78 o 
   2   2   7       85.97       78.03      3.18 o 
   3   2   7       10.86       11.39      1.93 o 
   4   2   7      547.18      564.35     12.86 o 
   5   2   7        6.91        9.28      1.96 o 
   6   2   7        0.44        1.86      1.50 o 
   7   2   7       45.08       33.21      3.55 o 
   8   2   7       19.22       14.65      4.13 o 
   9   2   7        0.10        0.75      3.29 o 
 -13   3   7        1.12        1.66      2.29 o 
 -12   3   7      111.03      111.54      6.71 o 
 -11   3   7       27.56       23.05      3.53 o 
 -10   3   7        0.02        0.09      1.64 o 
  -9   3   7        4.03        3.73      1.76 o 
  -8   3   7       85.90       87.62      3.81 o 
  -7   3   7        7.99       11.04      1.91 o 
  -6   3   7      238.24      224.03      5.50 o 
  -5   3   7       46.37       50.28      2.69 o 
  -4   3   7        5.95        5.36      1.32 o 
  -3   3   7      468.81      445.17     11.52 o 
  -2   3   7       53.07       53.08      3.21 o 
  -1   3   7        1.82        2.92      1.17 o 
   0   3   7      335.18      377.67     13.41 o 
   1   3   7        0.00        0.14      0.99 o 
   2   3   7      127.26      129.15      5.10 o 
   3   3   7      171.88      131.60      4.54 o 
   4   3   7      172.59      141.02      5.34 o 
   5   3   7      107.65      116.20      4.75 o 
   6   3   7       41.83       65.23      3.84 o 
   7   3   7        9.11       10.31      2.95 o 
   8   3   7       14.55       22.65      4.80 o 
 -13   4   7       27.02       28.75      5.11 o 
 -12   4   7       31.09       35.94      4.46 o 
 -11   4   7        0.38        2.02      2.07 o 
 -10   4   7       15.76       20.14      3.11 o 
  -9   4   7        0.53        1.68      1.82 o 
  -8   4   7      296.41      274.63      9.00 o 
  -7   4   7       11.74       10.42      2.19 o 
  -6   4   7        0.02        0.83      1.22 o 
  -5   4   7      580.47      535.59      8.59 o 
  -4   4   7        1.75        1.92      1.15 o 
  -3   4   7        0.85        0.91      1.11 o 
  -2   4   7       17.56       15.94      1.97 o 
  -1   4   7        3.45        2.60      1.24 o 
   0   4   7        0.19        0.89      1.32 o 
   1   4   7      101.57      117.21      7.38 o 
   2   4   7        0.35       -0.08      1.21 o 
   3   4   7        0.00        0.66      1.37 o 
   4   4   7        3.38        2.04      1.51 o 
   5   4   7       65.53       56.23      3.59 o 
   6   4   7      141.21      149.83      6.35 o 
   7   4   7       52.70       45.13      4.61 o 
   8   4   7        1.52       -0.59      3.14 o 
 -12   5   7        3.43        3.08      3.04 o 
 -11   5   7        3.08        3.10      2.69 o 
 -10   5   7      129.06      107.80      8.78 o 
  -9   5   7       23.22       27.98      3.82 o 
  -8   5   7      195.28      187.40      7.33 o 
  -7   5   7      139.87      124.67      4.79 o 
  -6   5   7       19.22       19.59      2.50 o 
  -5   5   7       66.63       66.14      3.49 o 
  -4   5   7      907.15      883.09     17.53 o 
  -3   5   7      296.20      300.30      7.39 o 
  -2   5   7        8.67        6.33      1.68 o 
  -1   5   7       32.74       34.63      2.56 o 
   0   5   7       65.57       72.48      3.52 o 
   1   5   7        1.43        3.55      1.46 o 
   2   5   7      146.74      149.56      5.85 o 
   3   5   7       26.41       39.91      3.45 o 
   4   5   7       36.69       28.18      3.43 o 
   5   5   7        5.30        1.55      1.98 o 
   6   5   7      196.87      163.63      7.95 o 
   7   5   7        0.00        0.43      2.78 o 
 -11   6   7       18.93       31.72      5.60 o 
 -10   6   7        0.00       -1.24      2.64 o 
  -9   6   7        3.28        4.69      2.41 o 
  -8   6   7        4.44        0.81      2.19 o 
  -7   6   7       69.09       73.82      5.11 o 
  -6   6   7       23.61       26.13      3.26 o 
  -5   6   7       17.87       21.52      2.90 o 
  -4   6   7       12.94       13.37      2.60 o 
  -3   6   7      193.67      187.90      6.18 o 
  -2   6   7       15.81       17.08      2.41 o 
  -1   6   7       20.40       22.16      2.80 o 
   0   6   7        3.20        1.49      1.67 o 
   1   6   7       21.91       23.38      3.00 o 
   2   6   7        9.89       12.70      2.69 o 
   3   6   7       28.70       35.78      4.09 o 
   4   6   7       14.38       16.61      3.14 o 
   5   6   7        0.03        1.52      2.13 o 
   6   6   7       13.95       12.87      4.26 o 
  -9   7   7        1.70        3.40      2.57 o 
  -8   7   7        0.61        3.77      2.27 o 
  -7   7   7        7.78        9.77      2.61 o 
  -6   7   7       23.27       21.74      3.40 o 
  -5   7   7      320.11      314.50     10.46 o 
  -4   7   7       72.52       73.62      6.39 o 
  -3   7   7        0.34        3.21      2.27 o 
  -2   7   7       45.59       51.11      4.62 o 
  -1   7   7       49.25       68.73      5.16 o 
   0   7   7        0.16        3.26      2.27 o 
   1   7   7        5.77        6.51      2.32 o 
   2   7   7        6.71        5.41      2.36 o 
   3   7   7        2.93        4.54      2.32 o 
   4   7   7       23.24       34.15      4.01 o 
   5   7   7       13.09       29.00      9.57 o 
  -8   8   7       12.73       16.09      4.57 o 
  -7   8   7        9.91       14.66      3.57 o 
  -6   8   7        5.05        6.60      3.10 o 
  -5   8   7       84.56       80.25      6.92 o 
  -4   8   7        0.87        0.35      2.46 o 
  -3   8   7       31.94       28.28      4.54 o 
  -2   8   7        2.26       -0.04      2.42 o 
  -1   8   7      100.73       98.71      6.53 o 
   0   8   7       10.10       14.33      3.54 o 
   1   8   7        5.17        4.70      2.78 o 
   2   8   7       13.09       10.95      3.40 o 
   3   8   7       28.64       30.56      4.92 o 
  -3   9   7        1.38        3.24      2.73 o 
  -2   9   7        1.27        2.07      2.57 o 
 -14   0   8        2.38        4.90      3.50 o 
 -13   0   8       44.45       57.78      7.13 o 
 -12   0   8        1.40        3.68      3.15 o 
 -11   0   8       65.65       62.42      6.95 o 
 -10   0   8      122.68      125.45      8.80 o 
  -9   0   8       78.26       70.39      4.97 o 
  -8   0   8       26.66       31.79      3.51 o 
  -7   0   8       19.81       15.40      2.84 o 
  -6   0   8      455.22      443.84     16.49 o 
  -5   0   8      365.75      418.77     12.21 o 
  -4   0   8      516.00      564.34     22.17 o 
  -3   0   8       50.66       53.65      5.07 o 
  -2   0   8      161.84      142.06     13.78 o 
  -1   0   8      949.84      894.04     39.55 o 
   0   0   8      187.66      177.37     17.32 o 
   1   0   8      486.34      475.13     17.12 o 
   2   0   8     1483.02     1576.27     59.16 o 
   3   0   8      244.57      214.66     10.70 o 
   4   0   8      389.67      427.11     15.33 o 
   5   0   8       33.86       21.71      4.95 o 
   6   0   8       79.22       69.76      6.99 o 
   7   0   8      108.02       76.11     11.66 o 
   8   0   8        0.22        2.62      5.23 o 
 -14   1   8       19.41       26.03      4.32 o 
 -13   1   8       10.05       13.98      3.28 o 
 -12   1   8        1.35        3.25      2.28 o 
 -11   1   8       25.17       30.21      3.83 o 
 -10   1   8        3.26        1.95      1.97 o 
  -9   1   8       49.25       44.49      2.95 o 
  -8   1   8      102.98      111.09      4.10 o 
  -7   1   8        0.25       -0.24      1.12 o 
  -6   1   8      195.83      183.90      4.90 o 
  -5   1   8      304.14      297.47      8.92 o 
  -4   1   8      970.12     1106.89     23.98 o 
  -3   1   8       90.56       95.09      3.25 o 
  -2   1   8      445.16      485.22     15.02 o 
  -1   1   8       78.24       77.64      4.20 o 
   0   1   8       51.71       55.77      4.03 o 
   1   1   8       98.23       92.79      4.83 o 
   2   1   8       75.39       67.40      4.33 o 
   3   1   8        0.41        0.10      1.48 o 
   4   1   8      193.69      183.26      8.15 o 
   5   1   8        8.52       10.56      2.69 o 
   6   1   8       27.87       38.38      3.87 o 
   7   1   8       18.53       32.35      6.78 o 
   8   1   8        3.19        7.78      4.35 o 
 -13   2   8        3.88        7.31      2.90 o 
 -12   2   8        4.48        7.28      2.85 o 
 -11   2   8        0.90        4.66      2.22 o 
 -10   2   8      163.47      154.70      5.99 o 
  -9   2   8       50.00       41.54      3.25 o 
  -8   2   8       27.02       26.26      2.45 o 
  -7   2   8      353.37      359.99     10.75 o 
  -6   2   8      111.53      101.86      3.73 o 
  -5   2   8       51.50       55.44      2.75 o 
  -4   2   8        5.58        4.46      1.24 o 
  -3   2   8       83.02       96.59      3.68 o 
  -2   2   8      133.17      144.02      5.31 o 
  -1   2   8      173.09      198.20      6.10 o 
   0   2   8      116.73      139.84      6.50 o 
   1   2   8        1.00        0.34      1.10 o 
   2   2   8       22.33       25.87      2.59 o 
   3   2   8      280.22      254.93      8.10 o 
   4   2   8      136.69      155.46      9.17 o 
   5   2   8      308.61      252.73      8.85 o 
   6   2   8       29.83       39.73      4.30 o 
   7   2   8       16.01       20.85      4.35 o 
   8   2   8        3.38        6.43      3.93 o 
 -13   3   8        0.01       -0.10      2.04 o 
 -12   3   8       31.17       32.92      4.47 o 
 -11   3   8       22.48       27.62      4.17 o 
 -10   3   8      108.76      103.56      5.48 o 
  -9   3   8       33.11       35.61      3.24 o 
  -8   3   8       13.48       13.85      2.26 o 
  -7   3   8       77.42       77.90      3.62 o 
  -6   3   8     1321.06     1324.98     33.89 o 
  -5   3   8      175.40      182.86      4.97 o 
  -4   3   8        1.69        0.84      1.07 o 
  -3   3   8       99.08      117.70      3.84 o 
  -2   3   8        1.64        2.10      1.22 o 
  -1   3   8        0.95        2.18      1.26 o 
   0   3   8       73.51       81.24      4.26 o 
   1   3   8        0.21        2.25      1.84 o 
   2   3   8        1.93        4.39      1.77 o 
   3   3   8       38.21       34.59      3.18 o 
   4   3   8      330.49      312.41     11.50 o 
   5   3   8       18.77       16.86      3.30 o 
   6   3   8      110.94      105.33      7.35 o 
   7   3   8       23.48       40.78      5.65 o 
 -12   4   8       38.24       36.61      4.68 o 
 -11   4   8        2.46        0.91      2.22 o 
 -10   4   8        4.25        4.71      2.37 o 
  -9   4   8       49.84       55.57      4.02 o 
  -8   4   8        1.08        1.43      1.42 o 
  -7   4   8       22.32       22.87      2.60 o 
  -6   4   8       35.04       28.11      2.80 o 
  -5   4   8      560.52      520.03      8.94 o 
  -4   4   8       16.89       20.09      2.53 o 
  -3   4   8       41.86       51.80      2.91 o 
  -2   4   8        1.34        1.41      1.20 o 
  -1   4   8        0.00       -0.08      1.17 o 
   0   4   8       18.90       21.47      2.31 o 
   1   4   8       17.28       17.68      2.32 o 
   2   4   8        0.92        0.85      1.54 o 
   3   4   8        5.35        3.74      1.91 o 
   4   4   8       99.11       79.41      4.66 o 
   5   4   8        0.80        2.24      2.00 o 
   6   4   8      110.54      121.97      7.96 o 
   7   4   8       23.13       26.32      6.71 o 
 -12   5   8       58.89       76.19      7.08 o 
 -11   5   8        4.96        5.97      3.20 o 
 -10   5   8        2.55        5.59      2.52 o 
  -9   5   8       15.84       20.08      4.23 o 
  -8   5   8        0.19        0.55      1.80 o 
  -7   5   8      406.58      370.55      8.90 o 
  -6   5   8      210.50      208.12      6.53 o 
  -5   5   8       17.99       13.14      2.26 o 
  -4   5   8      128.66      144.40      5.55 o 
  -3   5   8        6.87       10.74      2.03 o 
  -2   5   8       22.65       29.60      2.51 o 
  -1   5   8        9.08        8.04      1.81 o 
   0   5   8       82.65       70.94      3.63 o 
   1   5   8        5.31        6.11      1.84 o 
   2   5   8       74.47       76.20      4.38 o 
   3   5   8        5.66       13.50      3.09 o 
   4   5   8       22.91       32.37      4.30 o 
   5   5   8        4.54        2.29      2.77 o 
   6   5   8       61.15       41.26      6.95 o 
 -11   6   8        2.27        4.60      2.74 o 
 -10   6   8        0.75        1.38      2.43 o 
  -9   6   8        5.36        2.39      2.28 o 
  -8   6   8       17.22       22.88      3.80 o 
  -7   6   8       39.29       42.20      3.76 o 
  -6   6   8       30.78       26.64      3.31 o 
  -5   6   8       19.36       14.72      2.73 o 
  -4   6   8       56.36       57.60      4.45 o 
  -3   6   8      504.43      523.06     15.77 o 
  -2   6   8        5.71       11.24      2.15 o 
  -1   6   8       28.09       31.52      3.11 o 
   0   6   8        3.51        2.60      1.90 o 
   1   6   8        7.16        5.09      2.14 o 
   2   6   8       29.81       33.46      4.15 o 
   3   6   8       40.40       50.58      5.35 o 
   4   6   8        5.79        9.10      3.02 o 
   5   6   8        2.86        1.76      3.63 o 
  -9   7   8        3.21        3.82      2.64 o 
  -8   7   8        3.17        5.86      2.87 o 
  -7   7   8       20.49       22.54      3.51 o 
  -6   7   8       45.24       40.90      3.95 o 
  -5   7   8        0.60       -0.49      2.15 o 
  -4   7   8       18.62       16.99      3.67 o 
  -3   7   8       21.97       16.15      3.45 o 
  -2   7   8       22.91       21.94      3.80 o 
  -1   7   8       16.87       15.69      3.31 o 
   0   7   8        0.00        2.90      2.34 o 
   1   7   8       20.15       22.74      3.49 o 
   2   7   8        0.43        1.28      2.37 o 
   3   7   8        4.69        7.61      2.95 o 
  -7   8   8       14.93       21.47      4.36 o 
  -6   8   8        0.05       -0.84      2.53 o 
  -5   8   8        8.41        9.65      3.10 o 
  -4   8   8       51.78       53.77      5.28 o 
  -3   8   8        0.42        4.41      2.54 o 
  -2   8   8       22.76       35.57      4.59 o 
  -1   8   8        0.06        2.25      2.51 o 
   0   8   8        0.00        1.38      2.46 o 
   1   8   8        0.03        2.77      3.70 o 
 -14   1   9       10.35        9.50      4.40 o 
 -13   1   9        3.98        4.74      2.63 o 
 -12   1   9        8.49       10.89      3.00 o 
 -11   1   9      119.81      119.96      7.70 o 
 -10   1   9      240.61      254.96     10.58 o 
  -9   1   9       27.50       25.13      2.66 o 
  -8   1   9      178.83      174.92      8.51 o 
  -7   1   9       42.33       42.00      2.71 o 
  -6   1   9        0.14       -0.26      1.08 o 
  -5   1   9       12.82       12.83      1.67 o 
  -4   1   9      254.59      275.32      9.79 o 
  -3   1   9      110.82      115.57      5.33 o 
  -2   1   9        0.01        0.80      1.43 o 
  -1   1   9       12.78       17.38      2.86 o 
   0   1   9      294.31      310.00      8.94 o 
   1   1   9       42.03       33.68      3.44 o 
   2   1   9     1198.63     1148.62     20.40 o 
   3   1   9       13.44        8.12      2.42 o 
   4   1   9       48.65       53.94      4.44 o 
   5   1   9       62.46       74.98      5.29 o 
   6   1   9       25.13       25.10      3.80 o 
   7   1   9        1.93        4.06      3.55 o 
 -13   2   9       16.32       16.25      3.53 o 
 -12   2   9       10.10       14.71      3.93 o 
 -11   2   9       57.52       59.63      4.86 o 
 -10   2   9       46.24       46.34      3.67 o 
  -9   2   9      196.60      180.25      6.57 o 
  -8   2   9       80.34       70.93      3.58 o 
  -7   2   9      197.45      178.11      5.20 o 
  -6   2   9       42.90       50.33      2.89 o 
  -5   2   9       68.43       75.23      3.19 o 
  -4   2   9       24.00       27.12      2.03 o 
  -3   2   9      108.17       97.51      5.21 o 
  -2   2   9       24.18       19.16      2.99 o 
  -1   2   9       61.38       70.41      4.39 o 
   0   2   9       27.69       31.95      3.34 o 
   1   2   9      135.68      135.27      6.21 o 
   2   2   9       17.15       19.55      3.33 o 
   3   2   9       34.25       37.23      3.77 o 
   4   2   9      224.26      229.38      8.64 o 
   5   2   9       36.44       34.53      4.16 o 
   6   2   9       15.05       11.21      3.65 o 
   7   2   9        1.34        1.31      3.29 o 
 -13   3   9        4.08        7.51      2.90 o 
 -12   3   9       55.60       57.08      5.15 o 
 -11   3   9        0.03        2.61      2.29 o 
 -10   3   9        0.78        1.65      1.81 o 
  -9   3   9      195.56      181.88      6.54 o 
  -8   3   9      469.40      453.86     15.25 o 
  -7   3   9       20.79       19.62      2.43 o 
  -6   3   9        0.70        1.25      1.34 o 
  -5   3   9       10.82        9.31      1.78 o 
  -4   3   9       33.44       37.74      2.54 o 
  -3   3   9        3.18        6.47      1.72 o 
  -2   3   9        8.60        5.00      1.65 o 
  -1   3   9        6.42        4.25      1.99 o 
   0   3   9       35.21       35.99      3.55 o 
   1   3   9      247.50      265.78      8.77 o 
   2   3   9        0.06        3.27      2.01 o 
   3   3   9        2.64        3.31      2.14 o 
   4   3   9      221.23      179.68      7.86 o 
   5   3   9        5.61       11.90      3.09 o 
   6   3   9        8.23       22.56      4.67 o 
 -12   4   9        1.80        4.19      3.71 o 
 -11   4   9        5.81        3.76      2.77 o 
 -10   4   9        1.56        5.51      2.20 o 
  -9   4   9       32.48       33.28      3.44 o 
  -8   4   9        0.00       -0.04      1.46 o 
  -7   4   9      159.45      152.90      6.26 o 
  -6   4   9      191.10      182.33      5.63 o 
  -5   4   9      431.84      461.96     13.32 o 
  -4   4   9       29.75       32.13      2.76 o 
  -3   4   9       16.98       13.93      2.36 o 
  -2   4   9        1.85        3.01      1.55 o 
  -1   4   9       23.47       22.09      2.75 o 
   0   4   9        1.90        0.21      1.64 o 
   1   4   9       24.99       24.48      3.41 o 
   2   4   9        0.61        3.65      2.47 o 
   3   4   9      105.70       79.78      5.43 o 
   4   4   9        0.96        1.34      2.20 o 
   5   4   9        0.21        1.72      2.12 o 
   6   4   9        0.35        2.38      2.91 o 
 -11   5   9        6.02        5.85      2.81 o 
 -10   5   9        1.73        2.55      2.83 o 
  -9   5   9       15.95       22.56      3.93 o 
  -8   5   9       82.93       69.22      3.99 o 
  -7   5   9        3.13        6.33      1.89 o 
  -6   5   9       86.92       82.29      4.12 o 
  -5   5   9       94.02       87.90      4.74 o 
  -4   5   9        4.13        3.02      1.57 o 
  -3   5   9       25.06       25.66      2.94 o 
  -2   5   9       13.22       16.19      2.68 o 
  -1   5   9        0.22        1.79      1.54 o 
   0   5   9       41.94       41.90      3.46 o 
   1   5   9       19.58       23.88      3.53 o 
   2   5   9        0.37        0.64      1.87 o 
   3   5   9       92.38      116.89      7.89 o 
   4   5   9        3.65       -1.89      2.33 o 
   5   5   9        0.12        1.81      2.82 o 
 -10   6   9       11.56       14.90      3.66 o 
  -9   6   9       28.38       36.62      5.24 o 
  -8   6   9        0.05        2.93      2.04 o 
  -7   6   9        8.74       16.13      2.97 o 
  -6   6   9       95.68       96.62      5.92 o 
  -5   6   9       17.25       19.50      3.49 o 
  -4   6   9       70.26       80.46      4.16 o 
  -3   6   9        0.08        1.30      1.74 o 
  -2   6   9        4.04        5.73      2.34 o 
  -1   6   9        4.54        5.48      2.31 o 
   0   6   9        8.31        8.20      2.66 o 
   1   6   9       77.89       65.96      5.23 o 
   2   6   9        2.30        5.24      3.09 o 
   3   6   9       23.40       26.53      5.26 o 
   4   6   9       14.16       23.22      5.10 o 
  -9   7   9        6.82        5.01      3.29 o 
  -8   7   9        3.51        1.50      2.27 o 
  -7   7   9        3.54        6.79      2.79 o 
  -6   7   9        5.47        9.45      3.04 o 
  -5   7   9        5.27        6.76      2.74 o 
  -4   7   9       12.53       11.91      3.25 o 
  -3   7   9       25.88       35.79      8.75 o 
  -2   7   9        5.92        8.75      3.28 o 
  -1   7   9        2.74        0.93      2.62 o 
   0   7   9        1.89        4.02      2.91 o 
   1   7   9       11.01        9.58      3.18 o 
   2   7   9       60.91       63.45      6.52 o 
  -6   8   9        3.93        4.05      3.02 o 
  -5   8   9        8.40       10.99      3.46 o 
  -4   8   9        0.05       -0.28      2.61 o 
  -3   8   9        8.01       10.63      3.69 o 
  -2   8   9        0.43        2.04      2.85 o 
  -1   8   9        1.54        4.74      3.13 o 
 -13   0  10       44.80       56.68      7.70 o 
 -12   0  10       71.91       79.22      8.21 o 
 -11   0  10      379.42      354.67     15.44 o 
 -10   0  10       20.70       22.91      3.88 o 
  -9   0  10      982.25     1096.33     32.37 o 
  -8   0  10       60.45       65.90      4.88 o 
  -7   0  10      127.54      130.03     11.30 o 
  -6   0  10        0.92        0.12      2.31 o 
  -5   0  10        7.71       13.24      3.87 o 
  -4   0  10      220.91      203.00     10.44 o 
  -3   0  10       63.34       43.39      5.25 o 
  -2   0  10      485.08      476.39     23.39 o 
  -1   0  10      223.66      234.73     17.10 o 
   0   0  10      166.14      156.85     17.69 o 
   1   0  10      397.67      365.74     23.62 o 
   2   0  10      319.83      326.12     14.42 o 
   3   0  10        5.06       17.33      4.72 o 
   4   0  10       90.56       69.59      7.41 o 
   5   0  10        2.29        2.74      3.43 o 
   6   0  10        0.33        6.68      3.86 o 
 -13   1  10       11.55       11.68      3.79 o 
 -12   1  10       28.25       30.14      4.33 o 
 -11   1  10        9.30       14.08      3.26 o 
 -10   1  10       14.11       10.24      2.52 o 
  -9   1  10        8.99        7.44      2.01 o 
  -8   1  10      161.11      161.58      5.21 o 
  -7   1  10        2.36        4.15      1.50 o 
  -6   1  10       51.43       46.26      3.86 o 
  -5   1  10        5.14        5.23      2.07 o 
  -4   1  10        9.81        8.64      2.31 o 
  -3   1  10       41.52       32.04      3.27 o 
  -2   1  10       50.88       62.46      4.45 o 
  -1   1  10      252.74      284.21      9.81 o 
   0   1  10      783.20      639.75     22.70 o 
   1   1  10       95.95      119.37      6.31 o 
   2   1  10      478.13      402.63     13.33 o 
   3   1  10       26.12       39.13      4.02 o 
   4   1  10       55.15       73.62      5.33 o 
   5   1  10        3.79        1.43      2.10 o 
   6   1  10        3.12       10.52      3.69 o 
 -13   2  10        6.85        8.78      3.12 o 
 -12   2  10        1.61        6.56      2.92 o 
 -11   2  10       10.77       13.81      3.16 o 
 -10   2  10       21.95       30.55      3.47 o 
  -9   2  10      132.59      144.11      5.23 o 
  -8   2  10      246.32      267.79      7.24 o 
  -7   2  10      637.17      679.94     16.89 o 
  -6   2  10        0.82        1.96      1.52 o 
  -5   2  10        1.87        3.23      1.87 o 
  -4   2  10       59.42       52.62      4.05 o 
  -3   2  10       47.40       43.06      3.89 o 
  -2   2  10       26.66       27.77      3.46 o 
  -1   2  10      489.74      429.87     25.78 o 
   0   2  10      106.04       93.91      5.59 o 
   1   2  10       14.00       13.68      3.01 o 
   2   2  10       25.67       29.10      4.04 o 
   3   2  10       42.08       48.08      4.50 o 
   4   2  10        3.58        6.67      2.55 o 
   5   2  10        0.52        2.81      2.39 o 
   6   2  10        7.72        8.60      3.42 o 
 -13   3  10        0.02        3.54      3.19 o 
 -12   3  10       38.94       40.09      4.54 o 
 -11   3  10        2.24        5.03      2.51 o 
 -10   3  10        0.70        0.73      1.79 o 
  -9   3  10       29.73       33.22      3.06 o 
  -8   3  10      212.19      203.29      7.15 o 
  -7   3  10       86.02       89.51      4.09 o 
  -6   3  10       74.99       73.79      4.12 o 
  -5   3  10        5.39        6.91      2.33 o 
  -4   3  10       53.14       50.03      4.94 o 
  -3   3  10        0.03        0.43      1.69 o 
  -2   3  10      447.80      422.40     11.04 o 
  -1   3  10       46.66       48.74      4.15 o 
   0   3  10       31.96       37.57      3.77 o 
   1   3  10      226.93      229.57      8.65 o 
   2   3  10        1.04        1.09      1.96 o 
   3   3  10        4.70       11.32      2.96 o 
   4   3  10       98.16       82.09      5.76 o 
   5   3  10       20.26       16.05      3.66 o 
 -12   4  10        0.20       -0.94      2.38 o 
 -11   4  10        0.26        1.94      2.14 o 
 -10   4  10        0.24        1.90      2.02 o 
  -9   4  10       62.46       69.29      4.53 o 
  -8   4  10      139.68      134.35      5.20 o 
  -7   4  10       16.10       21.47      2.76 o 
  -6   4  10      146.91      152.47      5.97 o 
  -5   4  10       32.05       30.49      3.20 o 
  -4   4  10       21.48       20.01      3.33 o 
  -3   4  10       93.62       97.32      5.68 o 
  -2   4  10       63.88       62.94      5.22 o 
  -1   4  10        0.00        1.30      1.91 o 
   0   4  10      102.96       82.26      5.40 o 
   1   4  10       13.39       15.69      3.39 o 
   2   4  10       40.76       54.67      4.80 o 
   3   4  10       57.79       73.49      5.57 o 
   4   4  10        7.61       11.08      3.19 o 
   5   4  10       16.55       16.23      3.73 o 
 -11   5  10        0.02       -0.17      2.81 o 
 -10   5  10       11.28       13.39      3.31 o 
  -9   5  10        0.86        3.76      2.43 o 
  -8   5  10        0.23        1.70      1.78 o 
  -7   5  10        0.77        1.11      1.59 o 
  -6   5  10       67.85       62.99      4.21 o 
  -5   5  10       99.80      106.00      5.79 o 
  -4   5  10       18.11       19.84      3.02 o 
  -3   5  10       32.82       26.53      3.97 o 
  -2   5  10       27.69       32.09      3.62 o 
  -1   5  10        0.00       -0.47      1.80 o 
   0   5  10      101.15       97.32      5.92 o 
   1   5  10       28.66       29.23      4.00 o 
   2   5  10        0.30        0.21      3.09 o 
   3   5  10        1.60        4.24      2.92 o 
   4   5  10        1.60        3.90      3.25 o 
 -10   6  10       36.32       41.32      5.84 o 
  -9   6  10        9.59       20.34      3.99 o 
  -8   6  10        0.02        2.57      2.15 o 
  -7   6  10        1.02        1.61      2.35 o 
  -6   6  10       12.36       21.08      3.70 o 
  -5   6  10        0.15        0.61      2.04 o 
  -4   6  10        6.42        7.08      2.15 o 
  -3   6  10       25.00       31.67      3.89 o 
  -2   6  10        7.21        4.55      3.47 o 
  -1   6  10       16.55       26.54      4.85 o 
   0   6  10        1.08        1.07      2.75 o 
   1   6  10        0.08       -1.58      2.26 o 
   2   6  10       15.66        6.06      3.46 o 
   3   6  10        0.67        2.41      4.62 o 
  -8   7  10       12.84       18.43      3.40 o 
  -7   7  10       12.71       13.85      3.59 o 
  -6   7  10       16.63       16.46      4.28 o 
  -5   7  10        6.68        8.01      3.41 o 
  -4   7  10        0.89        4.12      3.03 o 
  -3   7  10        9.57       14.41      4.94 o 
  -2   7  10        4.99        5.88      3.71 o 
  -1   7  10        0.17        1.61      3.08 o 
   0   7  10        0.29        1.47      3.31 o 
   1   7  10        0.50        3.72      5.23 o 
 -13   1  11        2.81        1.00      2.50 o 
 -12   1  11       52.25       59.19      5.18 o 
 -11   1  11        6.06        6.27      2.92 o 
 -10   1  11      438.62      443.65     21.08 o 
  -9   1  11       13.26       12.71      3.16 o 
  -8   1  11       23.24       23.95      3.79 o 
  -7   1  11        1.04        2.35      1.91 o 
  -6   1  11       10.93       14.18      2.88 o 
  -5   1  11       28.33       25.53      3.56 o 
  -4   1  11      117.93      102.95      5.72 o 
  -3   1  11       82.55       91.13      5.51 o 
  -2   1  11       10.25        8.01      2.51 o 
  -1   1  11        9.04        9.33      2.75 o 
   0   1  11      632.44      636.18     15.38 o 
   1   1  11       77.80       81.43      5.56 o 
   2   1  11      191.16      180.26      8.12 o 
   3   1  11       15.51       13.17      3.31 o 
   4   1  11        1.58        2.50      2.45 o 
   5   1  11        0.83        2.03      2.45 o 
 -13   2  11       25.09       21.97      4.34 o 
 -12   2  11        0.94        1.00      2.37 o 
 -11   2  11       71.54       70.77      5.40 o 
 -10   2  11        0.66        2.49      2.25 o 
  -9   2  11        3.71        5.31      2.51 o 
  -8   2  11       94.94      103.13      5.92 o 
  -7   2  11        4.06        6.03      2.38 o 
  -6   2  11      103.38       90.57      5.44 o 
  -5   2  11       12.88       10.21      2.69 o 
  -4   2  11       59.50       57.18      4.57 o 
  -3   2  11       26.20       29.22      3.77 o 
  -2   2  11        8.17       11.55      2.83 o 
  -1   2  11       46.39       41.22      4.09 o 
   0   2  11       79.58       85.30      5.61 o 
   1   2  11        2.19       11.00      2.97 o 
   2   2  11        0.03        0.80      2.04 o 
   3   2  11        2.52        1.65      2.13 o 
   4   2  11        3.98        1.25      2.34 o 
   5   2  11        8.42       10.99      3.26 o 
 -12   3  11       34.96       46.73      4.81 o 
 -11   3  11        0.21        1.31      2.06 o 
 -10   3  11       49.60       52.23      4.65 o 
  -9   3  11        1.36        1.01      1.79 o 
  -8   3  11       96.65       90.60      5.89 o 
  -7   3  11       96.31       89.53      5.59 o 
  -6   3  11       65.57       53.94      4.55 o 
  -5   3  11       70.78       54.79      4.47 o 
  -4   3  11       51.06       45.47      4.20 o 
  -3   3  11        0.52        2.14      2.00 o 
  -2   3  11      101.03      108.61      6.16 o 
  -1   3  11        0.00        2.97      2.11 o 
   0   3  11        1.02        1.57      2.05 o 
   1   3  11        0.35        1.17      2.03 o 
   2   3  11        1.89        2.18      2.16 o 
   3   3  11        0.01        0.59      2.05 o 
   4   3  11        0.18        1.75      2.43 o 
 -11   4  11        7.67       12.56      2.92 o 
 -10   4  11        5.65        7.13      2.96 o 
  -9   4  11        4.71        1.85      2.12 o 
  -8   4  11        0.81       -0.74      2.07 o 
  -7   4  11        0.74        1.23      1.98 o 
  -6   4  11        6.53        5.13      2.40 o 
  -5   4  11      103.10      104.36      6.10 o 
  -4   4  11       23.14       24.43      3.74 o 
  -3   4  11       43.47       45.34      4.26 o 
  -2   4  11       97.76      100.40      6.15 o 
  -1   4  11      211.95      180.07      8.03 o 
   0   4  11        1.10        3.17      2.21 o 
   1   4  11       26.64       45.79      4.57 o 
   2   4  11        0.14        1.05      2.14 o 
   3   4  11        2.03        0.77      2.33 o 
   4   4  11        0.50        4.37      4.31 o 
 -10   5  11        5.97        3.67      3.06 o 
  -9   5  11        1.76        2.77      2.56 o 
  -8   5  11       80.66       79.18      5.69 o 
  -7   5  11        0.00        1.92      2.23 o 
  -6   5  11        1.44        2.89      2.32 o 
  -5   5  11       11.15       10.88      3.01 o 
  -4   5  11       19.61       24.61      4.03 o 
  -3   5  11        1.34        1.87      2.16 o 
  -2   5  11        1.16        4.88      2.42 o 
  -1   5  11        0.00        0.05      2.00 o 
   0   5  11        0.67        2.15      2.13 o 
   1   5  11        7.83        8.76      2.92 o 
   2   5  11       10.36       14.18      4.07 o 
  -9   6  11       16.18       24.05      4.92 o 
  -8   6  11        0.13       -1.57      2.51 o 
  -7   6  11        0.01        0.27      2.75 o 
  -6   6  11        2.03        1.25      2.73 o 
  -5   6  11        5.05        4.82      3.71 o 
  -4   6  11        0.00       -0.15      2.08 o 
  -3   6  11        0.24        2.35      2.28 o 
  -2   6  11       66.71       69.14      6.54 o 
  -1   6  11        0.18        1.98      2.64 o 
   0   6  11       11.44       16.12      4.42 o 
   1   6  11       57.47       47.89      7.39 o 
  -6   7  11        2.86        4.20      4.12 o 
  -5   7  11        1.18        1.23      3.24 o 
  -4   7  11        9.26       12.25      4.95 o 
  -3   7  11        0.00        2.84      3.27 o 
  -2   7  11        8.94       14.62      5.01 o 
 -12   0  12        1.46        0.16      4.42 o 
 -11   0  12       69.40       66.13     11.66 o 
 -10   0  12      159.29      178.89     19.67 o 
  -9   0  12        0.24       -1.25      2.92 o 
  -8   0  12       54.41       56.15      9.47 o 
  -7   0  12        4.78        2.83      3.00 o 
  -6   0  12        5.66        4.07      3.40 o 
  -5   0  12       28.53       30.54      5.66 o 
  -4   0  12        3.74        3.04      4.81 o 
  -3   0  12        0.04       -0.64      2.40 o 
  -2   0  12       54.51       60.47      8.75 o 
  -1   0  12       46.29       27.71      5.56 o 
   0   0  12       86.01       89.68      8.39 o 
   1   0  12       10.19        6.98      3.85 o 
   2   0  12       43.97       37.66      6.17 o 
   3   0  12       33.96       30.36      6.70 o 
   4   0  12       51.91       58.32      7.76 o 
 -12   1  12      217.30      201.66     14.01 o 
 -11   1  12       41.86       34.50      7.06 o 
 -10   1  12       90.42       98.46      8.51 o 
  -9   1  12       37.28       44.70      4.43 o 
  -8   1  12       11.33        7.99      2.69 o 
  -7   1  12       58.77       59.29      4.76 o 
  -6   1  12        0.66       -0.45      1.75 o 
  -5   1  12       67.17       63.96      4.88 o 
  -4   1  12       83.45       66.13      5.02 o 
  -3   1  12      116.40      100.65      6.74 o 
  -2   1  12        1.27        5.52      2.55 o 
  -1   1  12      194.31      211.12     12.44 o 
   0   1  12       51.61       33.14      4.22 o 
   1   1  12       62.30       48.04      4.61 o 
   2   1  12       28.25       41.91      4.45 o 
   3   1  12        2.70        2.95      2.46 o 
   4   1  12        0.00        1.28      2.42 o 
 -12   2  12        6.89        6.86      5.26 o 
 -11   2  12       56.79       59.05      7.56 o 
 -10   2  12        2.18        3.69      3.02 o 
  -9   2  12        0.10       -0.21      2.00 o 
  -8   2  12        1.09        4.42      2.39 o 
  -7   2  12       21.81       22.97      3.90 o 
  -6   2  12        5.21        5.77      2.43 o 
  -5   2  12       12.88       12.28      3.04 o 
  -4   2  12       46.43       46.42      4.46 o 
  -3   2  12      402.36      343.58     10.94 o 
  -2   2  12       11.45        9.57      2.88 o 
  -1   2  12        0.40        2.15      2.06 o 
   0   2  12        0.86        1.40      1.96 o 
   1   2  12        5.50        3.97      2.30 o 
   2   2  12        6.13        6.20      2.73 o 
   3   2  12       33.25       40.49      4.57 o 
 -11   3  12        9.08        7.86      3.51 o 
 -10   3  12       52.94       51.45      5.69 o 
  -9   3  12        6.79       11.39      3.65 o 
  -8   3  12        8.48        9.61      2.87 o 
  -7   3  12        8.22        3.16      2.27 o 
  -6   3  12       24.74       24.37      3.99 o 
  -5   3  12       72.82       70.82      5.31 o 
  -4   3  12        0.42        1.32      2.17 o 
  -3   3  12      114.10      113.75      6.64 o 
  -2   3  12      431.67      387.94     11.87 o 
  -1   3  12        0.05        2.19      2.13 o 
   0   3  12       29.16       35.89      4.28 o 
   1   3  12        0.01        0.71      2.32 o 
   2   3  12       25.92       33.34      4.56 o 
   3   3  12       26.55       26.11      4.62 o 
 -11   4  12        8.69       15.72      4.44 o 
 -10   4  12        1.33        2.54      3.29 o 
  -9   4  12       11.40       10.88      3.12 o 
  -8   4  12        0.14        1.81      2.16 o 
  -7   4  12       30.50       43.98      4.67 o 
  -6   4  12       38.60       42.66      4.47 o 
  -5   4  12       49.03       52.50      4.78 o 
  -4   4  12       13.71       11.82      3.16 o 
  -3   4  12       11.76       12.93      3.27 o 
  -2   4  12       29.94       32.41      4.31 o 
  -1   4  12       17.27       20.32      3.86 o 
   0   4  12        4.41        8.70      2.84 o 
   1   4  12        0.22        5.05      2.61 o 
   2   4  12        6.84       14.26      3.64 o 
  -9   5  12        0.93        3.73      2.55 o 
  -8   5  12       11.04       11.93      3.37 o 
  -7   5  12        1.20        1.87      2.45 o 
  -6   5  12       33.95       34.27      4.46 o 
  -5   5  12        5.18        6.05      2.71 o 
  -4   5  12      131.23      123.75      8.02 o 
  -3   5  12        0.25        0.14      2.23 o 
  -2   5  12        0.52        0.20      2.13 o 
  -1   5  12        0.34        0.51      2.27 o 
   0   5  12        0.67        3.84      2.51 o 
   1   5  12        1.39       -1.63      2.39 o 
  -7   6  12       25.77       30.10      5.68 o 
  -6   6  12        9.13       10.35      3.85 o 
  -5   6  12       33.18       42.48      4.83 o 
  -4   6  12       18.57       21.72      4.07 o 
  -3   6  12       26.92       27.87      5.28 o 
  -2   6  12        7.92        7.75      3.54 o 
  -1   6  12       10.00       15.73      4.51 o 
 -12   1  13       18.74       13.93      5.63 o 
 -11   1  13        1.54        2.05      3.60 o 
 -10   1  13       41.13       46.38      5.22 o 
  -9   1  13       15.48       17.52      3.72 o 
  -8   1  13       94.89       91.45      6.17 o 
  -7   1  13       20.06       24.94      4.08 o 
  -6   1  13       86.14       71.30      5.47 o 
  -5   1  13       10.09       10.25      3.03 o 
  -4   1  13        5.43        4.86      2.42 o 
  -3   1  13       12.60       20.78      3.86 o 
  -2   1  13        0.34        2.18      2.14 o 
  -1   1  13        5.59        5.56      2.62 o 
   0   1  13        4.25        3.42      2.46 o 
   1   1  13        6.55       12.00      3.25 o 
   2   1  13        3.77        9.19      3.16 o 
 -11   2  13        0.01        2.71      3.05 o 
 -10   2  13        1.81        0.47      2.25 o 
  -9   2  13       12.64       16.31      3.55 o 
  -8   2  13        3.07        2.18      2.30 o 
  -7   2  13        7.13        8.63      2.97 o 
  -6   2  13        6.92        4.68      2.51 o 
  -5   2  13        2.99        2.42      2.26 o 
  -4   2  13       26.61       25.34      4.21 o 
  -3   2  13       10.06       10.57      3.06 o 
  -2   2  13       67.50       65.06      5.45 o 
  -1   2  13        0.80        0.60      2.08 o 
   0   2  13        0.49        2.47      2.03 o 
   1   2  13       14.71       18.33      3.75 o 
   2   2  13       32.13       42.72      4.98 o 
 -11   3  13        0.00        2.99      3.03 o 
 -10   3  13        0.98        3.64      2.90 o 
  -9   3  13        0.73        0.80      2.30 o 
  -8   3  13        1.58       -1.21      2.03 o 
  -7   3  13        8.96        6.79      2.77 o 
  -6   3  13        0.03        0.39      2.10 o 
  -5   3  13       43.00       38.93      4.52 o 
  -4   3  13       10.17        6.93      2.80 o 
  -3   3  13       70.40       89.99      6.18 o 
  -2   3  13       13.15       11.17      3.16 o 
  -1   3  13       73.13       58.89      5.23 o 
   0   3  13        5.07       12.49      3.24 o 
   1   3  13        0.46        2.11      2.54 o 
 -10   4  13        0.20        4.36      3.45 o 
  -9   4  13        2.10        3.45      2.57 o 
  -8   4  13        4.25        4.95      2.79 o 
  -7   4  13        0.37        0.85      2.17 o 
  -6   4  13        9.99       14.97      3.63 o 
  -5   4  13      115.96      104.86      6.72 o 
  -4   4  13       28.30       27.09      4.49 o 
  -3   4  13        1.13        0.28      2.22 o 
  -2   4  13        9.71        8.72      3.12 o 
  -1   4  13        0.67        6.27      2.73 o 
   0   4  13        0.49        1.36      2.34 o 
  -8   5  13        6.55        5.86      3.03 o 
  -7   5  13        1.49        2.84      2.69 o 
  -6   5  13        0.13        1.08      2.47 o 
  -5   5  13       24.80       25.94      4.58 o 
  -4   5  13      151.14      142.49      7.96 o 
  -3   5  13        0.02       -0.67      2.22 o 
  -2   5  13        0.66        1.13      2.52 o 
  -1   5  13        0.00        1.81      2.39 o 
 -11   0  14        2.97        5.23      6.34 o 
 -10   0  14       14.34       10.13      4.78 o 
  -9   0  14        6.03        4.82      4.01 o 
  -8   0  14       36.80       30.84      6.78 o 
  -7   0  14       33.35       40.55      6.63 o 
  -6   0  14      188.25      188.05     12.58 o 
  -5   0  14       17.85        7.03      4.05 o 
  -4   0  14       46.93       46.21      6.81 o 
  -3   0  14        0.12        3.56      3.34 o 
  -2   0  14       32.27       34.83      5.96 o 
  -1   0  14       10.65       15.47      4.82 o 
   0   0  14        7.70       13.71      6.42 o 
   1   0  14        0.01        4.66      3.53 o 
 -10   1  14       27.59       24.82      4.45 o 
  -9   1  14        3.01        1.10      2.52 o 
  -8   1  14        7.03       11.63      3.30 o 
  -7   1  14        3.09        1.62      2.22 o 
  -6   1  14       15.02       14.21      3.43 o 
  -5   1  14        0.78        2.58      2.32 o 
  -4   1  14        4.29        6.48      2.82 o 
  -3   1  14       16.64       14.26      3.60 o 
  -2   1  14       10.83        9.55      3.08 o 
  -1   1  14        4.98        8.78      2.98 o 
   0   1  14        4.05       10.87      3.18 o 
   1   1  14        4.77        8.18      3.01 o 
 -10   2  14        0.00        0.14      2.48 o 
  -9   2  14        0.05        0.16      2.30 o 
  -8   2  14        4.11        4.92      2.69 o 
  -7   2  14       15.09       16.55      3.73 o 
  -6   2  14       27.31       23.96      4.31 o 
  -5   2  14        5.43        4.73      2.65 o 
  -4   2  14       12.80        7.63      3.00 o 
  -3   2  14        2.52       -0.20      1.92 o 
  -2   2  14        1.65        1.59      2.29 o 
  -1   2  14       22.30       32.40      4.54 o 
   0   2  14       10.90        8.38      3.09 o 
  -9   3  14       32.38       37.49      5.08 o 
  -8   3  14       30.22       32.76      4.98 o 
  -7   3  14        0.89        0.93      2.42 o 
  -6   3  14        8.07       12.44      3.45 o 
  -5   3  14        0.07       -0.33      2.25 o 
  -4   3  14       16.04       16.94      3.84 o 
  -3   3  14        0.00        0.19      2.22 o 
  -2   3  14        6.30        2.24      2.45 o 
  -1   3  14        0.06        3.02      2.49 o 
  -8   4  14        0.04        1.36      2.49 o 
  -7   4  14        4.76        8.14      3.15 o 
  -6   4  14        2.47        3.56      2.72 o 
  -5   4  14       38.36       31.86      4.93 o 
  -4   4  14       11.41       10.17      3.41 o 
  -3   4  14        6.64       17.97      3.98 o 
  -2   4  14        5.55        6.47      2.86 o 
  -9   1  15        0.01        1.42      2.57 o 
  -8   1  15        7.68        5.74      3.06 o 
  -7   1  15        9.44        5.95      2.90 o 
  -6   1  15       21.27       23.39      4.41 o 
  -5   1  15        1.42       -0.04      2.36 o 
  -4   1  15       10.87        8.08      3.02 o 
  -3   1  15        1.00        1.38      2.59 o 
  -2   1  15       10.72       14.12      3.66 o 
  -8   2  15       22.45       25.99      4.62 o 
  -7   2  15        3.05        1.72      2.61 o 
  -6   2  15        7.65        7.39      3.06 o 
  -5   2  15        2.51        3.01      2.55 o 
  -4   2  15        9.25        8.76      3.17 o 
  -3   2  15        4.17        0.96      2.48 o 
  -2   2  15        5.99        6.72      4.65 o 
  -6   3  15        2.88        5.82      2.99 o 
  -5   3  15        0.09        1.88      2.58 o 
  -4   3  15        4.20        5.45      3.13 o 
                                                 
